# Supplementary material for: Increased temperature and CO2 alleviate photoinhibition in Desmarestia anceps: from transcriptomics to carbon utilization
Source: J Exp Bot. 2017 Jun 1;68(14):3971–84. doi: 10.1093/jxb/erx164 (PMC5853390; doi:10.1093/jxb/erx164)
Supplement: supplementary_table_S4 [file erx164_suppl_supplementary_table_s4.xlsx]

## Sheet: 2°C LLC vs 2°C LLA up
gene_id	logFC	logCPM	PValue	FDR	length	Top_BLASTX_hit	RNAMMER	prot_id	prot_coords	Top_BLASTP_hit	PFAM	SignalP	TmHMM	eggnog	gene_ontology
comp13735_c0	2.86935	0.801707	0.000318014	0.0037669	2115	sp|P49826|CFXQ_ODOSI^P49826^Q:1107-265,H:3-283^75.09%ID^E:1e-150^RecName: Full=Protein cfxQ homolog;^Eukaryota; Stramenopiles; Bacillariophyta; Mediophyceae; Biddulphiophycidae; Eupodiscales; Eupodiscaceae; Odontella	RUB, Necessary for the expression of RuBisCO.	cds.comp13735_c0_seq1|m.38490	232-1140[-]	sp|P49826|CFXQ_ODOSI^P49826^Q:12-299,H:3-290^74.65%ID^E:1e-159^RecName: Full=Protein cfxQ homolog;^Eukaryota; Stramenopiles; Bacillariophyta; Mediophyceae; Biddulphiophycidae; Eupodiscales; Eupodiscaceae; Odontella	PF00004.24^AAA^ATPase family associated with various cellular activities (AAA)^77-191^E:7.2e-15	.	.	.	GO:0009507^cellular_component^chloroplast`GO:0005524^molecular_function^ATP binding`GO:0017111^molecular_function^nucleoside-triphosphatase activity
comp13771_c0	2.69086	3.146	2.47411e-08	1.09014e-06	1712	sp|P23651|RBL_PYLLI^P23651^Q:177-1640,H:1-488^96.31%ID^E:0^RecName: Full=Ribulose bisphosphate carboxylase large chain;^Eukaryota; Stramenopiles; PX clade; Phaeophyceae; Ectocarpales; Acinetosporaceae; Pylaiella	RUB	cds.comp13771_c0_seq1|m.38594	177-1643[+]	sp|P23651|RBL_PYLLI^P23651^Q:1-488,H:1-488^96.31%ID^E:0^RecName: Full=Ribulose bisphosphate carboxylase large chain;^Eukaryota; Stramenopiles; PX clade; Phaeophyceae; Ectocarpales; Acinetosporaceae; Pylaiella	PF02788.11^RuBisCO_large_N^Ribulose bisphosphate carboxylase large chain, N-terminal domain^25-150^E:1.3e-66`PF00016.15^RuBisCO_large^Ribulose bisphosphate carboxylase large chain, catalytic domain^158-465^E:1.5e-162	.	ExpAA=18.93^PredHel=1^Topology=i264-286o	.	GO:0009507^cellular_component^chloroplast`GO:0000287^molecular_function^magnesium ion binding`GO:0004497^molecular_function^monooxygenase activity`GO:0016984^molecular_function^ribulose-bisphosphate carboxylase activity`GO:0009853^biological_process^photo
comp14678_c0	8.22802	1.07107	7.36535e-09	3.68536e-07	963	sp|A0T0U2|PSBE_THAPS^A0T0U2^Q:221-472,H:1-84^96.43%ID^E:2e-51^RecName: Full=Cytochrome b559 subunit alpha;^Eukaryota; Stramenopiles; Bacillariophyta; Coscinodiscophyceae; Thalassiosirophycidae; Thalassiosirales; Thalassiosiraceae; Thalassiosira	CYT	.	.	.	.	.	.	NOG07088^This b-type cytochrome is tightly associated with the reaction center of photosystem II and possibly is part of the water-oxidation complex protein	GO:0009535^cellular_component^chloroplast thylakoid membrane`GO:0016021^cellular_component^integral to membrane`GO:0009539^cellular_component^photosystem II reaction center`GO:0030096^cellular_component^plasma membrane-derived thylakoid photosystem II`GO:
comp14446_c0	3.2202	0.700889	0.000976773	0.00948068	1325	sp|A0T0T6|CYB6_THAPS^A0T0T6^Q:1206-562,H:1-215^89.3%ID^E:4e-140^RecName: Full=Cytochrome b6;^Eukaryota; Stramenopiles; Bacillariophyta; Coscinodiscophyceae; Thalassiosirophycidae; Thalassiosirales; Thalassiosiraceae; Thalassiosira	CYT	.	.	.	.	.	.	COG1290^Cytochrome b subunit of the bc complex	GO:0009535^cellular_component^chloroplast thylakoid membrane`GO:0016021^cellular_component^integral to membrane`GO:0045158^molecular_function^electron transporter, transferring electrons within cytochrome b6/f complex of photosystem II activity`GO:0020037
comp11296_c0	2.4032	8.17989	1.46047e-20	4.63222e-18	5042	sp|P51273|YCF36_PORPU^P51273^Q:447-872,H:10-153^34.03%ID^E:4e-18^RecName: Full=Uncharacterized protein ycf36;^Eukaryota; Rhodophyta; Bangiophyceae; Bangiales; Bangiaceae; Porphyra	.	cds.comp11296_c0_seq1|m.23801	3303-5042[-]	.	.	.	.	.	.
comp13947_c0	4.21885	1.57862	1.69264e-07	5.85225e-06	1976	sp|P49469|CHLI_ODOSI^P49469^Q:889-1845,H:8-338^78.25%ID^E:6e-172^RecName: Full=Magnesium-chelatase subunit ChlI;^Eukaryota; Stramenopiles; Bacillariophyta; Mediophyceae; Biddulphiophycidae; Eupodiscales; Eupodiscaceae; Odontella	CHL BIO	cds.comp13947_c0_seq1|m.38905	868-1890[+]	sp|P49469|CHLI_ODOSI^P49469^Q:1-339,H:1-351^77.49%ID^E:0^RecName: Full=Magnesium-chelatase subunit ChlI;^Eukaryota; Stramenopiles; Bacillariophyta; Mediophyceae; Biddulphiophycidae; Eupodiscales; Eupodiscaceae; Odontella	PF01078.16^Mg_chelatase^Magnesium chelatase, subunit ChlI^16-184^E:3e-12`PF00158.21^Sigma54_activat^Sigma-54 interaction domain^40-154^E:0.00012	.	.	.	GO:0009507^cellular_component^chloroplast`GO:0005524^molecular_function^ATP binding`GO:0016851^molecular_function^magnesium chelatase activity`GO:0017111^molecular_function^nucleoside-triphosphatase activity`GO:0015995^biological_process^chlorophyll biosy
comp15757_c0	3.14962	5.74234	2.06495e-28	1.59181e-25	2151	sp|P55142|GRXC6_ORYSJ^P55142^Q:1409-1071,H:1-110^37.17%ID^E:2e-15^RecName: Full=Glutaredoxin-C6;^Eukaryota; Viridiplantae; Streptophyta; Embryophyta; Tracheophyta; Spermatophyta; Magnoliophyta; Liliopsida; Poales; Poaceae; BEP clade; Ehrhartoideae; Oryzea	ROS	cds.comp15757_c0_seq1|m.41983	984-2015[-]	sp|P55142|GRXC6_ORYSJ^P55142^Q:203-315,H:1-110^37.17%ID^E:2e-16^RecName: Full=Glutaredoxin-C6;^Eukaryota; Viridiplantae; Streptophyta; Embryophyta; Tracheophyta; Spermatophyta; Magnoliophyta; Liliopsida; Poales; Poaceae; BEP clade; Ehrhartoideae; Oryzeae;	PF06414.7^Zeta_toxin^Zeta toxin^2-152^E:2.7e-20`PF00462.19^Glutaredoxin^Glutaredoxin^217-281^E:4.9e-10	.	.	COG0695^Glutaredoxin and related proteins	GO:0005737^cellular_component^cytoplasm`GO:0009055^molecular_function^electron carrier activity`GO:0015035^molecular_function^protein disulfide oxidoreductase activity`GO:0045454^biological_process^cell redox homeostasis`GO:0022900^biological_process^elec
comp13441_c0	2.79565	9.50167	2.73786e-05	0.000468465	1725	sp|Q21355|GST4_CAEEL^Q21355^Q:137-643,H:2-175^35.06%ID^E:2e-18^RecName: Full=Glutathione S-transferase 4;^Eukaryota; Metazoa; Ecdysozoa; Nematoda; Chromadorea; Rhabditida; Rhabditoidea; Rhabditidae; Peloderinae; Caenorhabditis	GST	cds.comp13441_c0_seq1|m.35642	2-751[+]	sp|Q21355|GST4_CAEEL^Q21355^Q:46-214,H:2-175^35.06%ID^E:2e-26^RecName: Full=Glutathione S-transferase 4;^Eukaryota; Metazoa; Ecdysozoa; Nematoda; Chromadorea; Rhabditida; Rhabditoidea; Rhabditidae; Peloderinae; Caenorhabditis	PF02798.15^GST_N^Glutathione S-transferase, N-terminal domain^50-116^E:1.6e-10`PF13417.1^GST_N_3^Glutathione S-transferase, N-terminal domain^58-118^E:3.3e-05`PF00043.20^GST_C^Glutathione S-transferase, C-terminal domain^146-237^E:5.3e-08	.	.	COG0625^Glutathione S-transferase	GO:0043292^cellular_component^contractile fiber`GO:0004364^molecular_function^glutathione transferase activity`GO:0006749^biological_process^glutathione metabolic process
comp9869_c0	2.55667	3.74492	9.22505e-15	1.45695e-12	1707	sp|Q61687|ATRX_MOUSE^Q61687^Q:980-222,H:1606-1871^37.87%ID^E:2e-48^RecName: Full=Transcriptional regulator ATRX;^Eukaryota; Metazoa; Chordata; Craniata; Vertebrata; Euteleostomi; Mammalia; Eutheria; Euarchontoglires; Glires; Rodentia; Sciurognathi; Muroid	.	cds.comp9869_c0_seq1|m.19032	129-1706[-]	sp|Q61687|ATRX_MOUSE^Q61687^Q:241-495,H:1604-1871^37.59%ID^E:6e-51^RecName: Full=Transcriptional regulator ATRX;^Eukaryota; Metazoa; Chordata; Craniata; Vertebrata; Euteleostomi; Mammalia; Eutheria; Euarchontoglires; Glires; Rodentia; Sciurognathi; Muroid	PF00176.18^SNF2_N^SNF2 family N-terminal domain^169-475^E:1.8e-35	.	.	COG0553^Superfamily II DNA/RNA helicases, SNF2 family	GO:0000792^cellular_component^heterochromatin`GO:0000228^cellular_component^nuclear chromosome`GO:0005524^molecular_function^ATP binding`GO:0003682^molecular_function^chromatin binding`GO:0003677^molecular_function^DNA binding`GO:0004386^molecular_functio
comp14677_c0	2.64289	5.4794	4.35876e-13	5.16297e-11	1096	sp|Q1HPK6|EF2_BOMMO^Q1HPK6^Q:1-834,H:567-844^61.87%ID^E:3e-119^RecName: Full=Translation elongation factor 2;^Eukaryota; Metazoa; Ecdysozoa; Arthropoda; Hexapoda; Insecta; Pterygota; Neoptera; Endopterygota; Lepidoptera; Glossata; Ditrysia; Bombycoidea; B	.	cds.comp14677_c0_seq1|m.40338	1-837[+]	sp|Q1HPK6|EF2_BOMMO^Q1HPK6^Q:1-278,H:567-844^61.87%ID^E:1e-120^RecName: Full=Translation elongation factor 2;^Eukaryota; Metazoa; Ecdysozoa; Arthropoda; Hexapoda; Insecta; Pterygota; Neoptera; Endopterygota; Lepidoptera; Glossata; Ditrysia; Bombycoidea; B	PF03764.13^EFG_IV^Elongation factor G, domain IV^42-157^E:5.9e-32`PF00679.19^EFG_C^Elongation factor G C-terminus^160-246^E:2.3e-21	.	.	.	GO:0005737^cellular_component^cytoplasm`GO:0005525^molecular_function^GTP binding`GO:0003924^molecular_function^GTPase activity`GO:0003746^molecular_function^translation elongation factor activity`GO:0006184^biological_process^GTP catabolic process
comp7855_c0	3.26098	7.71862	4.94006e-41	9.9784e-38	1897	.	.	cds.comp7855_c0_seq1|m.14172	341-1234[+]	.	PF02270.10^TFIIF_beta^Transcription initiation factor IIF, beta subunit^125-278^E:1.8e-23	.	.	.	.
comp14137_c0	6.20153	8.00946	5.03823e-21	1.66687e-18	3032	sp|P19515|LIP_RHIMI^P19515^Q:2400-1879,H:153-318^32.24%ID^E:8e-12^RecName: Full=Lipase;^Eukaryota; Fungi; Fungi incertae sedis; Early diverging fungal lineages; Mucoromycotina; Mucorales; Mucoraceae; Rhizomucor	LIP CAT	cds.comp14137_c0_seq1|m.39302	1540-2760[-]	sp|P19515|LIP_RHIMI^P19515^Q:121-294,H:153-318^32.24%ID^E:2e-12^RecName: Full=Lipase;^Eukaryota; Fungi; Fungi incertae sedis; Early diverging fungal lineages; Mucoromycotina; Mucorales; Mucoraceae; Rhizomucor	PF11187.3^DUF2974^Protein of unknown function (DUF2974)^130-243^E:0.00015`PF01764.20^Lipase_3^Lipase (class 3)^136-283^E:1e-27	.	ExpAA=23.24^PredHel=1^Topology=i206-228o	.	GO:0050253^molecular_function^retinyl-palmitate esterase activity`GO:0004806^molecular_function^triglyceride lipase activity`GO:0016042^biological_process^lipid catabolic process
comp2906_c0	2.99259	6.54901	1.33565e-24	6.25115e-22	3675	sp|B9EYD3|PLA4_ORYSJ^B9EYD3^Q:3473-2370,H:12-369^26.21%ID^E:1e-25^RecName: Full=Phospholipase A1-II 4;^Eukaryota; Viridiplantae; Streptophyta; Embryophyta; Tracheophyta; Spermatophyta; Magnoliophyta; Liliopsida; Poales; Poaceae; BEP clade; Ehrhartoideae;	LIP CAT	cds.comp2906_c0_seq1|m.3799	2337-3608[-]	sp|B9EYD3|PLA4_ORYSJ^B9EYD3^Q:48-413,H:14-369^26.34%ID^E:3e-27^RecName: Full=Phospholipase A1-II 4;^Eukaryota; Viridiplantae; Streptophyta; Embryophyta; Tracheophyta; Spermatophyta; Magnoliophyta; Liliopsida; Poales; Poaceae; BEP clade; Ehrhartoideae; Ory	PF01764.20^Lipase_3^Lipase (class 3)^177-332^E:2.4e-27	.	.	KOG4569^Predicted lipase	GO:0005737^cellular_component^cytoplasm`GO:0008970^molecular_function^phosphatidylcholine 1-acylhydrolase activity`GO:0004806^molecular_function^triglyceride lipase activity`GO:0016042^biological_process^lipid catabolic process
comp3121_c0	2.83432	3.35994	7.4466e-05	0.00110813	1750	.	LIP CAT	cds.comp3121_c0_seq1|m.4262	2-865[+]	.	PF01764.20^Lipase_3^Lipase (class 3)^11-156^E:2.4e-28`PF07819.8^PGAP1^PGAP1-like protein^65-120^E:0.00025	.	.	.	.
comp14553_c0	2.11688	7.15973	2.23979e-09	1.26224e-07	3448	sp|Q8ZBY6|FADE_YERPE^Q8ZBY6^Q:372-2468,H:68-792^41.68%ID^E:0^RecName: Full=Acyl-coenzyme A dehydrogenase;^Bacteria; Proteobacteria; Gammaproteobacteria; Enterobacteriales; Enterobacteriaceae; Yersinia	FA CAT	cds.comp14553_c0_seq1|m.40101	264-2585[+]	sp|Q8ZBY6|FADE_YERPE^Q8ZBY6^Q:37-735,H:68-792^41.68%ID^E:0^RecName: Full=Acyl-coenzyme A dehydrogenase;^Bacteria; Proteobacteria; Gammaproteobacteria; Enterobacteriales; Enterobacteriaceae; Yersinia	PF02771.11^Acyl-CoA_dh_N^Acyl-CoA dehydrogenase, N-terminal domain^95-202^E:2.7e-18`PF00441.19^Acyl-CoA_dh_1^Acyl-CoA dehydrogenase, C-terminal domain^327-472^E:9.2e-09`PF09317.6^DUF1974^Domain of unknown function (DUF1974)^479-724^E:3.8e-55	.	.	COG1960^Acyl-CoA dehydrogenases	GO:0003995^molecular_function^acyl-CoA dehydrogenase activity`GO:0050660^molecular_function^flavin adenine dinucleotide binding`GO:0033539^biological_process^fatty acid beta-oxidation using acyl-CoA dehydrogenase
comp11948_c0	2.02939	5.82776	1.76866e-12	1.96746e-10	2862	sp|Q29554|ECHA_PIG^Q29554^Q:2362-257,H:49-754^46.66%ID^E:0^RecName: Full=Trifunctional enzyme subunit alpha, mitochondrial;^Eukaryota; Metazoa; Chordata; Craniata; Vertebrata; Euteleostomi; Mammalia; Eutheria; Laurasiatheria; Cetartiodactyla; Suina; Suida	.	cds.comp11948_c0_seq2|m.26221	230-2644[-]	sp|Q8BMS1|ECHA_MOUSE^Q8BMS1^Q:95-803,H:49-762^47.87%ID^E:0^RecName: Full=Trifunctional enzyme subunit alpha, mitochondrial;^Eukaryota; Metazoa; Chordata; Craniata; Vertebrata; Euteleostomi; Mammalia; Eutheria; Euarchontoglires; Glires; Rodentia; Sciurogna	PF00378.15^ECH^Enoyl-CoA hydratase/isomerase family^90-305^E:1.2e-56`PF02737.13^3HCDH_N^3-hydroxyacyl-CoA dehydrogenase, NAD binding domain^394-578^E:1.2e-53`PF00725.17^3HCDH^3-hydroxyacyl-CoA dehydrogenase, C-terminal domain^580-676^E:4.6e-24`PF00725.17^	.	.	COG1250^3-hydroxyacyl-CoA dehydrogenase	GO:0016507^cellular_component^mitochondrial fatty acid beta-oxidation multienzyme complex`GO:0005743^cellular_component^mitochondrial inner membrane`GO:0042645^cellular_component^mitochondrial nucleoid`GO:0005730^cellular_component^nucleolus`GO:0003857^mo
comp13530_c0	2.75959	4.99745	1.31647e-22	4.81178e-20	909	sp|Q9Y4B4|ARIP4_HUMAN^Q9Y4B4^Q:240-707,H:717-866^43.75%ID^E:3e-28^RecName: Full=Helicase ARIP4;^Eukaryota; Metazoa; Chordata; Craniata; Vertebrata; Euteleostomi; Mammalia; Eutheria; Euarchontoglires; Primates; Haplorrhini; Catarrhini; Hominidae; Homo	.	cds.comp13530_c0_seq1|m.36653	3-908[+]	sp|Q9Y4B4|ARIP4_HUMAN^Q9Y4B4^Q:80-224,H:717-854^45.27%ID^E:8e-29^RecName: Full=Helicase ARIP4;^Eukaryota; Metazoa; Chordata; Craniata; Vertebrata; Euteleostomi; Mammalia; Eutheria; Euarchontoglires; Primates; Haplorrhini; Catarrhini; Hominidae; Homo	PF00271.26^Helicase_C^Helicase conserved C-terminal domain^154-224^E:4.8e-13	.	.	COG0553^Superfamily II DNA/RNA helicases, SNF2 family	GO:0005634^cellular_component^nucleus`GO:0005524^molecular_function^ATP binding`GO:0003677^molecular_function^DNA binding`GO:0004386^molecular_function^helicase activity`GO:0003712^molecular_function^transcription cofactor activity
comp10085_c0	2.01686	5.02837	8.23583e-16	1.53434e-13	1145	sp|Q92462|PUB1_SCHPO^Q92462^Q:1035-502,H:207-376^32.63%ID^E:1e-14^RecName: Full=E3 ubiquitin-protein ligase pub1;^Eukaryota; Fungi; Dikarya; Ascomycota; Taphrinomycotina; Schizosaccharomycetes; Schizosaccharomycetales; Schizosaccharomycetaceae; Schizosacc	.	cds.comp10085_c0_seq1|m.19749	1-1143[-]	sp|Q9Y0H4|SUDX_DROME^Q9Y0H4^Q:34-312,H:362-560^23.37%ID^E:5e-18^RecName: Full=E3 ubiquitin-protein ligase Su(dx);^Eukaryota; Metazoa; Ecdysozoa; Arthropoda; Hexapoda; Insecta; Pterygota; Neoptera; Endopterygota; Diptera; Brachycera; Muscomorpha; Ephydroid	PF00397.21^WW^WW domain^37-66^E:1.1e-10`PF00397.21^WW^WW domain^115-144^E:3.3e-07`PF00397.21^WW^WW domain^185-214^E:3e-08`PF00397.21^WW^WW domain^319-345^E:1e-07	.	.	COG5021^Ubiquitin-protein ligase	GO:0005737^cellular_component^cytoplasm`GO:0005634^cellular_component^nucleus`GO:0004842^molecular_function^ubiquitin-protein ligase activity`GO:0016348^biological_process^imaginal disc-derived leg joint morphogenesis`GO:0008587^biological_process^imagina
comp27616_c0	2.19527	2.6554	1.24193e-07	4.47537e-06	1312	sp|Q5GLZ8|HERC4_HUMAN^Q5GLZ8^Q:166-885,H:8-236^28.29%ID^E:3e-14^RecName: Full=Probable E3 ubiquitin-protein ligase HERC4;^Eukaryota; Metazoa; Chordata; Craniata; Vertebrata; Euteleostomi; Mammalia; Eutheria; Euarchontoglires; Primates; Haplorrhini; Catarr	.	cds.comp27616_c0_seq1|m.55378	1-1311[+]	sp|Q5GLZ8|HERC4_HUMAN^Q5GLZ8^Q:56-404,H:8-328^25%ID^E:8e-15^RecName: Full=Probable E3 ubiquitin-protein ligase HERC4;^Eukaryota; Metazoa; Chordata; Craniata; Vertebrata; Euteleostomi; Mammalia; Eutheria; Euarchontoglires; Primates; Haplorrhini; Catarrhini	PF13540.1^RCC1_2^Regulator of chromosome condensation (RCC1) repeat^88-117^E:8.5e-07`PF00415.13^RCC1^Regulator of chromosome condensation (RCC1) repeat^104-155^E:3.9e-06`PF13540.1^RCC1_2^Regulator of chromosome condensation (RCC1) repeat^142-171^E:5.8e-07	.	.	COG5021^Ubiquitin-protein ligase	GO:0005737^cellular_component^cytoplasm`GO:0005829^cellular_component^cytosol`GO:0005634^cellular_component^nucleus`GO:0004842^molecular_function^ubiquitin-protein ligase activity`GO:0030154^biological_process^cell differentiation`GO:0042787^biological_pr
comp3170_c0	2.4729	5.1124	5.42287e-11	4.45651e-09	2306	sp|Q05086|UBE3A_HUMAN^Q05086^Q:1659-574,H:513-874^42.35%ID^E:2e-70^RecName: Full=Ubiquitin-protein ligase E3A;^Eukaryota; Metazoa; Chordata; Craniata; Vertebrata; Euteleostomi; Mammalia; Eutheria; Euarchontoglires; Primates; Haplorrhini; Catarrhini; Homin	.	cds.comp3170_c0_seq1|m.4391	568-2304[-]	sp|Q05086|UBE3A_HUMAN^Q05086^Q:140-577,H:442-874^38.7%ID^E:7e-94^RecName: Full=Ubiquitin-protein ligase E3A;^Eukaryota; Metazoa; Chordata; Craniata; Vertebrata; Euteleostomi; Mammalia; Eutheria; Euarchontoglires; Primates; Haplorrhini; Catarrhini; Hominid	PF00632.20^HECT^HECT-domain (ubiquitin-transferase)^279-577^E:3.8e-76	.	.	COG5021^Ubiquitin-protein ligase	GO:0005737^cellular_component^cytoplasm`GO:0005829^cellular_component^cytosol`GO:0005634^cellular_component^nucleus`GO:0000502^cellular_component^proteasome complex`GO:0003713^molecular_function^transcription coactivator activity`GO:0004842^molecular_func
comp19484_c0	2.37382	3.71089	1.11681e-07	4.07424e-06	2900	.	.	cds.comp19484_c0_seq1|m.46825	3-575[+]	sp|Q9NVW2|RNF12_HUMAN^Q9NVW2^Q:87-165,H:530-619^38.71%ID^E:6e-11^RecName: Full=E3 ubiquitin-protein ligase RLIM;^Eukaryota; Metazoa; Chordata; Craniata; Vertebrata; Euteleostomi; Mammalia; Eutheria; Euarchontoglires; Primates; Haplorrhini; Catarrhini; Hom	PF13639.1^zf-RING_2^Ring finger domain^112-157^E:1.7e-11	.	.	COG5540^RING-finger-containing ubiquitin ligase	GO:0005737^cellular_component^cytoplasm`GO:0017053^cellular_component^transcriptional repressor complex`GO:0046872^molecular_function^metal ion binding`GO:0003714^molecular_function^transcription corepressor activity`GO:0004842^molecular_function^ubiquiti
comp20792_c0	2.00255	4.32139	3.13027e-12	3.38404e-10	982	sp|Q5R4G6|CUL1_PONAB^Q5R4G6^Q:89-853,H:530-776^34.75%ID^E:1e-40^RecName: Full=Cullin-1;^Eukaryota; Metazoa; Chordata; Craniata; Vertebrata; Euteleostomi; Mammalia; Eutheria; Euarchontoglires; Primates; Haplorrhini; Catarrhini; Hominidae; Pongo	.	cds.comp20792_c0_seq1|m.48416	1-981[+]	.	.	.	.	.	.
comp53565_c0	2.47948	0.883911	0.000386731	0.00443971	520	sp|Q5QN75|M2K1_ORYSJ^Q5QN75^Q:1-276,H:234-330^46.39%ID^E:1e-23^RecName: Full=Mitogen-activated protein kinase kinase 1;^Eukaryota; Viridiplantae; Streptophyta; Embryophyta; Tracheophyta; Spermatophyta; Magnoliophyta; Liliopsida; Poales; Poaceae; BEP clade	MAPKK	cds.comp53565_c0_seq1|m.72870	1-519[+]	sp|Q5QN75|M2K1_ORYSJ^Q5QN75^Q:1-92,H:234-330^46.39%ID^E:1e-23^RecName: Full=Mitogen-activated protein kinase kinase 1;^Eukaryota; Viridiplantae; Streptophyta; Embryophyta; Tracheophyta; Spermatophyta; Magnoliophyta; Liliopsida; Poales; Poaceae; BEP clade;	PF00069.20^Pkinase^Protein kinase domain^1-92^E:3.1e-15`PF07714.12^Pkinase_Tyr^Protein tyrosine kinase^1-86^E:2.4e-07	.	ExpAA=17.76^PredHel=1^Topology=i13-35o	COG0515^Serine/threonine protein kinase	GO:0005524^molecular_function^ATP binding`GO:0004674^molecular_function^protein serine/threonine kinase activity
comp6973_c0	2.52301	3.19609	1.18858e-12	1.3576e-10	1371	sp|Q9D8V7|SC11C_MOUSE^Q9D8V7^Q:2-343,H:64-178^61.74%ID^E:2e-41^RecName: Full=Signal peptidase complex catalytic subunit SEC11C;^Eukaryota; Metazoa; Chordata; Craniata; Vertebrata; Euteleostomi; Mammalia; Eutheria; Euarchontoglires; Glires; Rodentia; Sciur	.	cds.comp6973_c0_seq1|m.11857	2-385[+]	sp|Q5RC30|SC11C_PONAB^Q5RC30^Q:1-123,H:64-187^59.68%ID^E:9e-48^RecName: Full=Signal peptidase complex catalytic subunit SEC11C;^Eukaryota; Metazoa; Chordata; Craniata; Vertebrata; Euteleostomi; Mammalia; Eutheria; Euarchontoglires; Primates; Haplorrhini;	PF00717.18^Peptidase_S24^Peptidase S24-like^1-51^E:2.8e-09	.	.	.	GO:0005789^cellular_component^endoplasmic reticulum membrane`GO:0016021^cellular_component^integral to membrane`GO:0008236^molecular_function^serine-type peptidase activity`GO:0006508^biological_process^proteolysis`GO:0006465^biological_process^signal pep
comp31104_c0	2.88245	0.922637	1.90274e-05	0.000347564	1331	sp|Q5RDF1|VIP1_PONAB^Q5RDF1^Q:1067-819,H:86-168^49.4%ID^E:3e-19^RecName: Full=Inositol hexakisphosphate and diphosphoinositol-pentakisphosphate kinase 1;^Eukaryota; Metazoa; Chordata; Craniata; Vertebrata; Euteleostomi; Mammalia; Eutheria; Euarchontoglire	.	.	.	.	.	.	.	.	GO:0005829^cellular_component^cytosol`GO:0005524^molecular_function^ATP binding`GO:0033857^molecular_function^diphosphoinositol-pentakisphosphate kinase activity`GO:0052723^molecular_function^inositol hexakisphosphate 1-kinase activity`GO:0052724^molecula
comp13232_c1	2.6098	5.11849	2.31275e-18	5.9972e-16	1784	sp|Q5RDU4|PARP6_PONAB^Q5RDU4^Q:1022-1573,H:381-577^31.46%ID^E:8e-16^RecName: Full=Poly [ADP-ribose] polymerase 6;^Eukaryota; Metazoa; Chordata; Craniata; Vertebrata; Euteleostomi; Mammalia; Eutheria; Euarchontoglires; Primates; Haplorrhini; Catarrhini; Ho	ION, Cu	cds.comp13232_c1_seq1|m.33968	2-1630[+]	sp|Q6P6P7|PARP6_MOUSE^Q6P6P7^Q:292-524,H:346-597^28.73%ID^E:2e-23^RecName: Full=Poly [ADP-ribose] polymerase 6;^Eukaryota; Metazoa; Chordata; Craniata; Vertebrata; Euteleostomi; Mammalia; Eutheria; Euarchontoglires; Glires; Rodentia; Sciurognathi; Muroide	PF00644.15^PARP^Poly(ADP-ribose) polymerase catalytic domain^399-469^E:9.8e-11	.	.	NOG40570^Poly (ADP-ribose) polymerase family, member	GO:0003950^molecular_function^NAD+ ADP-ribosyltransferase activity
comp37315_c0	3.10433	2.07187	4.96002e-11	4.11135e-09	1375	.	ION	cds.comp37315_c0_seq1|m.62698	2-1375[+]	.	PF06011.7^TRP^Transient receptor potential (TRP) ion channel^25-164^E:6.2e-08	.	ExpAA=86.26^PredHel=4^Topology=o32-54i61-78o89-111i124-146o	.	.
comp15809_c0	2.68489	6.07101	4.61787e-27	3.0556e-24	2633	sp|Q3V050|S47A2_MOUSE^Q3V050^Q:357-1547,H:87-481^29.47%ID^E:1e-37^RecName: Full=Multidrug and toxin extrusion protein 2;^Eukaryota; Metazoa; Chordata; Craniata; Vertebrata; Euteleostomi; Mammalia; Eutheria; Euarchontoglires; Glires; Rodentia; Sciurognathi	Citrate?	cds.comp15809_c0_seq1|m.42070	3-1772[+]	sp|Q3V050|S47A2_MOUSE^Q3V050^Q:66-527,H:35-493^29%ID^E:5e-50^RecName: Full=Multidrug and toxin extrusion protein 2;^Eukaryota; Metazoa; Chordata; Craniata; Vertebrata; Euteleostomi; Mammalia; Eutheria; Euarchontoglires; Glires; Rodentia; Sciurognathi; Mur	PF01554.13^MatE^MatE^84-242^E:1.3e-20`PF01554.13^MatE^MatE^313-467^E:4e-17	.	ExpAA=257.09^PredHel=12^Topology=i78-100o110-132i153-175o190-212i225-247o257-279i300-319o339-361i382-404o419-441i454-473o478-500i	COG0534^Na+-driven multidrug efflux pump	GO:0016021^cellular_component^integral to membrane`GO:0015297^molecular_function^antiporter activity`GO:0015238^molecular_function^drug transmembrane transporter activity
comp11307_c0	3.24657	8.77326	8.08584e-20	2.38706e-17	3235	.	CHOLINE	cds.comp11307_c0_seq1|m.23851	139-1971[+]	sp|Q869R1|CTLHB_DICDI^Q869R1^Q:362-579,H:328-550^26.07%ID^E:2e-13^RecName: Full=CTL-like protein DDB_G0274487;^Eukaryota; Amoebozoa; Mycetozoa; Dictyosteliida; Dictyostelium	PF04515.7^Choline_transpo^Plasma-membrane choline transporter^177-567^E:1e-19	.	ExpAA=221.70^PredHel=10^Topology=i65-87o116-138i145-167o171-193i219-241o361-383i416-438o448-467i488-510o525-547i	.	GO:0016021^cellular_component^integral to membrane
comp23394_c0	2.19146	2.90596	1.63828e-08	7.56607e-07	1055	sp|Q8MIB3|ABCG2_PIG^Q8MIB3^Q:485-1048,H:75-246^44.68%ID^E:2e-27^RecName: Full=ATP-binding cassette sub-family G member 2;^Eukaryota; Metazoa; Chordata; Craniata; Vertebrata; Euteleostomi; Mammalia; Eutheria; Laurasiatheria; Cetartiodactyla; Suina; Suidae;	ATP CAS	cds.comp23394_c0_seq1|m.51368	2-1054[+]	sp|Q54T02|ABCGO_DICDI^Q54T02^Q:162-348,H:492-666^45.55%ID^E:3e-41^RecName: Full=ABC transporter G family member 24;^Eukaryota; Amoebozoa; Mycetozoa; Dictyosteliida; Dictyostelium	PF00005.22^ABC_tran^ABC transporter^174-317^E:9.4e-14	.	.	COG1131^ABC-type multidrug transport system, ATPase component	GO:0016021^cellular_component^integral to membrane`GO:0005524^molecular_function^ATP binding`GO:0016887^molecular_function^ATPase activity`GO:0006200^biological_process^ATP catabolic process`GO:0006810^biological_process^transport
comp5744_c0	2.1612	5.00666	3.46784e-17	7.51914e-15	1247	sp|Q4GZT4|ABCG2_BOVIN^Q4GZT4^Q:23-1246,H:74-458^33.57%ID^E:1e-41^RecName: Full=ATP-binding cassette sub-family G member 2;^Eukaryota; Metazoa; Chordata; Craniata; Vertebrata; Euteleostomi; Mammalia; Eutheria; Laurasiatheria; Cetartiodactyla; Ruminantia; P	ATP CAS	cds.comp5744_c0_seq1|m.9521	2-1246[+]	sp|Q4GZT4|ABCG2_BOVIN^Q4GZT4^Q:8-415,H:74-458^34.27%ID^E:2e-57^RecName: Full=ATP-binding cassette sub-family G member 2;^Eukaryota; Metazoa; Chordata; Craniata; Vertebrata; Euteleostomi; Mammalia; Eutheria; Laurasiatheria; Cetartiodactyla; Ruminantia; Pec	PF00005.22^ABC_tran^ABC transporter^67-166^E:6.7e-11`PF01061.19^ABC2_membrane^ABC-2 type transporter^329-413^E:1.5e-08	.	ExpAA=43.00^PredHel=2^Topology=o348-367i384-406o	COG0842^ABC-type multidrug transport system, permease component	GO:0016021^cellular_component^integral to membrane`GO:0005886^cellular_component^plasma membrane`GO:0005524^molecular_function^ATP binding`GO:0016887^molecular_function^ATPase activity`GO:0006200^biological_process^ATP catabolic process`GO:0006810^biologi
comp2374_c0	2.31987	4.29209	4.25831e-14	5.83663e-12	939	sp|Q9ZU38|RPIA_ARATH^Q9ZU38^Q:809-60,H:28-261^46.83%ID^E:1e-52^RecName: Full=Probable ribose-5-phosphate isomerase;^Eukaryota; Viridiplantae; Streptophyta; Embryophyta; Tracheophyta; Spermatophyta; Magnoliophyta; eudicotyledons; core eudicotyledons; rosid	PPP	cds.comp2374_c0_seq1|m.2825	30-821[-]	sp|Q9ZU38|RPIA_ARATH^Q9ZU38^Q:5-254,H:28-261^46.83%ID^E:2e-60^RecName: Full=Probable ribose-5-phosphate isomerase;^Eukaryota; Viridiplantae; Streptophyta; Embryophyta; Tracheophyta; Spermatophyta; Magnoliophyta; eudicotyledons; core eudicotyledons; rosids	PF06026.9^Rib_5-P_isom_A^Ribose 5-phosphate isomerase A (phosphoriboisomerase A)^59-252^E:9.2e-53	.	.	COG0120^Ribose 5-phosphate isomerase	GO:0005737^cellular_component^cytoplasm`GO:0004751^molecular_function^ribose-5-phosphate isomerase activity`GO:0008219^biological_process^cell death`GO:0009052^biological_process^pentose-phosphate shunt, non-oxidative branch`GO:0010228^biological_process^
comp13690_c0	2.81796	9.71326	6.52329e-22	2.25541e-19	2798	sp|P21577|6PGD_SYNE7^P21577^Q:2703-1300,H:3-470^53.93%ID^E:1e-164^RecName: Full=6-phosphogluconate dehydrogenase, decarboxylating;^Bacteria; Cyanobacteria; Chroococcales; Synechococcus	PPP	cds.comp13690_c0_seq1|m.38370	1243-2718[-]	sp|P21577|6PGD_SYNE7^P21577^Q:6-473,H:3-470^53.93%ID^E:0^RecName: Full=6-phosphogluconate dehydrogenase, decarboxylating;^Bacteria; Cyanobacteria; Chroococcales; Synechococcus	PF03446.10^NAD_binding_2^NAD binding domain of 6-phosphogluconate dehydrogenase^7-174^E:4e-47`PF00393.14^6PGD^6-phosphogluconate dehydrogenase, C-terminal domain^184-473^E:2.6e-125	.	.	COG0362^6-phosphogluconate dehydrogenase	GO:0050661^molecular_function^NADP binding`GO:0004616^molecular_function^phosphogluconate dehydrogenase (decarboxylating) activity`GO:0019521^biological_process^D-gluconate metabolic process`GO:0006098^biological_process^pentose-phosphate shunt
comp2985_c0	2.10974	6.16807	7.73066e-13	9.01785e-11	1293	sp|O95336|6PGL_HUMAN^O95336^Q:1172-522,H:37-245^45.29%ID^E:2e-47^RecName: Full=6-phosphogluconolactonase;^Eukaryota; Metazoa; Chordata; Craniata; Vertebrata; Euteleostomi; Mammalia; Eutheria; Euarchontoglires; Primates; Haplorrhini; Catarrhini; Hominidae;	PPP	cds.comp2985_c0_seq1|m.3944	477-1265[-]	sp|Q6Z9C3|6PGL3_ORYSJ^Q6Z9C3^Q:5-202,H:78-283^44.29%ID^E:9e-50^RecName: Full=Probable 6-phosphogluconolactonase 3, chloroplastic;^Eukaryota; Viridiplantae; Streptophyta; Embryophyta; Tracheophyta; Spermatophyta; Magnoliophyta; Liliopsida; Poales; Poaceae;	PF01182.15^Glucosamine_iso^Glucosamine-6-phosphate isomerases/6-phosphogluconolactonase^15-209^E:2.1e-59	.	.	COG0363^6-phosphogluconolactonase/Glucosamine-6-phosphate isomerase/deaminase	GO:0009570^cellular_component^chloroplast stroma`GO:0005777^cellular_component^peroxisome`GO:0017057^molecular_function^6-phosphogluconolactonase activity`GO:0071461^biological_process^cellular response to redox state`GO:0042742^biological_process^defense
comp12667_c0	3.0106	3.08321	8.20748e-12	8.22419e-10	1558	sp|Q9ZQN8|CSLA7_ARATH^Q9ZQN8^Q:1412-261,H:59-438^25.69%ID^E:5e-19^RecName: Full=Probable mannan synthase 7;^Eukaryota; Viridiplantae; Streptophyta; Embryophyta; Tracheophyta; Spermatophyta; Magnoliophyta; eudicotyledons; core eudicotyledons; rosids; malvi	Probable mannan synthase which consists of a 4-beta-mannosyltransferase activity on mannan using GDP-mannose. The beta-1,4-mannan product is the backbone for galactomannan synthesis by galactomannan galactosyltransferase. Galactomannan is a noncellulosic polysaccharides of plant cell wall (By similarity). Required for synthesis of a cell wall polysaccharide	cds.comp12667_c0_seq1|m.29985	48-1556[-]	sp|Q9ZQN8|CSLA7_ARATH^Q9ZQN8^Q:49-432,H:59-438^25.69%ID^E:5e-19^RecName: Full=Probable mannan synthase 7;^Eukaryota; Viridiplantae; Streptophyta; Embryophyta; Tracheophyta; Spermatophyta; Magnoliophyta; eudicotyledons; core eudicotyledons; rosids; malvids	PF13641.1^Glyco_tranf_2_3^Glycosyltransferase like family 2^108-341^E:2.2e-25`PF00535.21^Glycos_transf_2^Glycosyl transferase family 2^111-249^E:3.4e-10`PF13506.1^Glyco_transf_21^Glycosyl transferase family 21^179-339^E:4.8e-06`PF13632.1^Glyco_trans_2_3^G	.	ExpAA=109.55^PredHel=5^Topology=i36-58o68-90i371-393o398-417i437-456o	COG1215^Glycosyltransferases, probably involved in cell wall biogenesis	GO:0000139^cellular_component^Golgi membrane`GO:0016021^cellular_component^integral to membrane`GO:0051753^molecular_function^mannan synthase activity
comp12916_c0	2.18708	4.81029	7.15446e-15	1.1684e-12	1907	sp|P46976|GLYG_HUMAN^P46976^Q:406-1137,H:1-253^34.98%ID^E:1e-39^RecName: Full=Glycogenin-1;^Eukaryota; Metazoa; Chordata; Craniata; Vertebrata; Euteleostomi; Mammalia; Eutheria; Euarchontoglires; Primates; Haplorrhini; Catarrhini; Hominidae; Homo	forms oligosaccharide primer that serves as substrate for glycogen synthase.	cds.comp12916_c0_seq1|m.31492	262-1176[+]	sp|P46976|GLYG_HUMAN^P46976^Q:52-292,H:4-253^35.38%ID^E:6e-42^RecName: Full=Glycogenin-1;^Eukaryota; Metazoa; Chordata; Craniata; Vertebrata; Euteleostomi; Mammalia; Eutheria; Euarchontoglires; Primates; Haplorrhini; Catarrhini; Hominidae; Homo	PF01501.15^Glyco_transf_8^Glycosyl transferase family 8^56-276^E:1.5e-30	.	.	COG5597^Alpha-N-acetylglucosamine transferase	GO:0005829^cellular_component^cytosol`GO:0005536^molecular_function^glucose binding`GO:0008466^molecular_function^glycogenin glucosyltransferase activity`GO:0046872^molecular_function^metal ion binding`GO:0006006^biological_process^glucose metabolic proce
comp13816_c0	2.72822	7.59049	2.08462e-07	7.04876e-06	2542	sp|Q8NHP1|ARK74_HUMAN^Q8NHP1^Q:2232-1279,H:13-330^43.81%ID^E:2e-82^RecName: Full=Aflatoxin B1 aldehyde reductase member 4;^Eukaryota; Metazoa; Chordata; Craniata; Vertebrata; Euteleostomi; Mammalia; Eutheria; Euarchontoglires; Primates; Haplorrhini; Catar	Vit B1	cds.comp13816_c0_seq1|m.38668	1273-2304[-]	sp|Q8NHP1|ARK74_HUMAN^Q8NHP1^Q:25-342,H:13-330^43.81%ID^E:4e-88^RecName: Full=Aflatoxin B1 aldehyde reductase member 4;^Eukaryota; Metazoa; Chordata; Craniata; Vertebrata; Euteleostomi; Mammalia; Eutheria; Euarchontoglires; Primates; Haplorrhini; Catarrhi	PF00248.16^Aldo_ket_red^Aldo/keto reductase family^25-330^E:1.1e-46	.	.	COG0667^Predicted oxidoreductases (related to aryl-alcohol dehydrogenases)	GO:0016491^molecular_function^oxidoreductase activity
comp41256_c0	3.89314	0.228921	1.22592e-05	0.000239919	959	sp|Q5UQJ2|YR863_MIMIV^Q5UQJ2^Q:54-956,H:152-465^21.88%ID^E:7e-22^RecName: Full=Putative ankyrin repeat protein R863;^Viruses; dsDNA viruses, no RNA stage; Mimiviridae; Mimivirus`sp|Q5UQJ2|YR863_MIMIV^Q5UQJ2^Q:69-956,H:127-435^22.49%ID^E:5e-21^RecName: Ful	V	cds.comp41256_c0_seq1|m.65266	3-959[+]	sp|Q5UQJ2|YR863_MIMIV^Q5UQJ2^Q:18-318,H:152-465^21.88%ID^E:7e-22^RecName: Full=Putative ankyrin repeat protein R863;^Viruses; dsDNA viruses, no RNA stage; Mimiviridae; Mimivirus`sp|Q5UQJ2|YR863_MIMIV^Q5UQJ2^Q:23-318,H:127-435^22.49%ID^E:5e-21^RecName: Ful	PF12796.2^Ank_2^Ankyrin repeats (3 copies)^162-229^E:1.1e-06	.	.	.	.
comp25038_c0	2.4435	1.55179	8.50444e-05	0.00124053	981	sp|Q5UPD4|YL060_MIMIV^Q5UPD4^Q:979-68,H:255-559^27.36%ID^E:1e-33^RecName: Full=Putative F-box and FNIP repeat-containing protein L60;^Viruses; dsDNA viruses, no RNA stage; Mimiviridae; Mimivirus`sp|Q5UPD4|YL060_MIMIV^Q5UPD4^Q:979-83,H:212-510^28.24%ID^E:1	V	cds.comp25038_c0_seq1|m.53070	65-979[-]	sp|Q5UPD4|YL060_MIMIV^Q5UPD4^Q:1-304,H:255-559^27.36%ID^E:5e-34^RecName: Full=Putative F-box and FNIP repeat-containing protein L60;^Viruses; dsDNA viruses, no RNA stage; Mimiviridae; Mimivirus`sp|Q5UPD4|YL060_MIMIV^Q5UPD4^Q:1-299,H:212-510^28.24%ID^E:6e-	PF05725.7^FNIP^FNIP Repeat^1-42^E:3e-06`PF05725.7^FNIP^FNIP Repeat^45-85^E:9e-07`PF05725.7^FNIP^FNIP Repeat^111-152^E:2e-09`PF05725.7^FNIP^FNIP Repeat^164-198^E:8.6e-08	.	.	.	.
comp2875_c0	3.61139	2.21597	4.30658e-13	5.11696e-11	1737	sp|Q5UPD4|YL060_MIMIV^Q5UPD4^Q:807-1637,H:224-520^27.09%ID^E:3e-28^RecName: Full=Putative F-box and FNIP repeat-containing protein L60;^Viruses; dsDNA viruses, no RNA stage; Mimiviridae; Mimivirus`sp|Q5UPD4|YL060_MIMIV^Q5UPD4^Q:927-1625,H:177-450^27.08%ID	V	cds.comp2875_c0_seq1|m.3726	393-1658[+]	sp|Q5UPD4|YL060_MIMIV^Q5UPD4^Q:139-415,H:224-520^27.09%ID^E:5e-29^RecName: Full=Putative F-box and FNIP repeat-containing protein L60;^Viruses; dsDNA viruses, no RNA stage; Mimiviridae; Mimivirus`sp|Q5UPD4|YL060_MIMIV^Q5UPD4^Q:160-410,H:75-317^29.48%ID^E:	PF05725.7^FNIP^FNIP Repeat^194-236^E:8.7e-08`PF05725.7^FNIP^FNIP Repeat^326-368^E:6.9e-05`PF05725.7^FNIP^FNIP Repeat^348-391^E:2.4e-06	.	.	.	.
comp7135_c0	3.10718	4.65475	3.34279e-23	1.30908e-20	3883	.	MEM	cds.comp7135_c0_seq1|m.12188	381-2828[+]	sp|Q9Z812|PMP20_CHLPN^Q9Z812^Q:197-492,H:192-505^28.66%ID^E:1e-09^RecName: Full=Probable outer membrane protein pmp20;^Bacteria; Chlamydiae; Chlamydiales; Chlamydiaceae; Chlamydia/Chlamydophila group; Chlamydia	PF00066.12^Notch^LNR domain^54-77^E:3.5e-05	sigP:1^22^0.463^YES	.	NOG12793^Calcium ion binding protein	GO:0009279^cellular_component^cell outer membrane`GO:0005618^cellular_component^cell wall`GO:0005576^cellular_component^extracellular region`GO:0016021^cellular_component^integral to membrane`GO:0005886^cellular_component^plasma membrane
comp30190_c0	2.73737	0.106646	0.000629393	0.00659968	1663	.	GTPase regulator.	cds.comp30190_c0_seq1|m.57505	2-1120[+]	sp|Q5BIW4|ALS2_PANTR^Q5BIW4^Q:236-342,H:1045-1155^39.29%ID^E:2e-13^RecName: Full=Alsin;^Eukaryota; Metazoa; Chordata; Craniata; Vertebrata; Euteleostomi; Mammalia; Eutheria; Euarchontoglires; Primates; Haplorrhini; Catarrhini; Hominidae; Pan	PF02493.15^MORN^MORN repeat^25-44^E:3`PF02493.15^MORN^MORN repeat^53-71^E:0.019`PF02493.15^MORN^MORN repeat^103-121^E:5.1e-05`PF02493.15^MORN^MORN repeat^164-173^E:5.3`PF02493.15^MORN^MORN repeat^240-261^E:4.6e-05`PF02493.15^MORN^MORN repeat^263-280^E:0.0	.	.	COG4642^Uncharacterized protein conserved in bacteria	GO:0005829^cellular_component^cytosol`GO:0005769^cellular_component^early endosome`GO:0030027^cellular_component^lamellipodium`GO:0014069^cellular_component^postsynaptic density`GO:0043234^cellular_component^protein complex`GO:0001726^cellular_component^r
comp5188_c0	2.2757	4.00557	3.73669e-12	3.98352e-10	1210	sp|P97608|OPLA_RAT^P97608^Q:400-1197,H:8-256^61.42%ID^E:8e-97^RecName: Full=5-oxoprolinase;^Eukaryota; Metazoa; Chordata; Craniata; Vertebrata; Euteleostomi; Mammalia; Eutheria; Euarchontoglires; Glires; Rodentia; Sciurognathi; Muroidea; Muridae; Murinae;	AA; Glu	cds.comp5188_c0_seq1|m.8678	358-1209[+]	sp|P97608|OPLA_RAT^P97608^Q:15-280,H:8-256^62.41%ID^E:4e-99^RecName: Full=5-oxoprolinase;^Eukaryota; Metazoa; Chordata; Craniata; Vertebrata; Euteleostomi; Mammalia; Eutheria; Euarchontoglires; Glires; Rodentia; Sciurognathi; Muroidea; Muridae; Murinae; R	PF05378.8^Hydant_A_N^Hydantoinase/oxoprolinase N-terminal region^16-236^E:9.6e-60	.	.	COG0146^N-methylhydantoinase B/acetone carboxylase, alpha subunit	GO:0017168^molecular_function^5-oxoprolinase (ATP-hydrolyzing) activity`GO:0005524^molecular_function^ATP binding`GO:0008152^biological_process^metabolic process
comp3331_c0	2.30837	7.91987	8.3369e-19	2.23744e-16	5056	sp|O14841|OPLA_HUMAN^O14841^Q:2-2881,H:333-1241^58.05%ID^E:0^RecName: Full=5-oxoprolinase;^Eukaryota; Metazoa; Chordata; Craniata; Vertebrata; Euteleostomi; Mammalia; Eutheria; Euarchontoglires; Primates; Haplorrhini; Catarrhini; Hominidae; Homo	AA; Glu	cds.comp3331_c0_seq1|m.4788	2-3067[+]	sp|Q9FIZ7|OPLA_ARATH^Q9FIZ7^Q:1-974,H:337-1264^54.38%ID^E:0^RecName: Full=5-oxoprolinase;^Eukaryota; Viridiplantae; Streptophyta; Embryophyta; Tracheophyta; Spermatophyta; Magnoliophyta; eudicotyledons; core eudicotyledons; rosids; malvids; Brassicales; B	PF01968.13^Hydantoinase_A^Hydantoinase/oxoprolinase^3-203^E:4.8e-51`PF02538.9^Hydantoinase_B^Hydantoinase B/oxoprolinase^444-973^E:8.2e-177	.	.	COG0146^N-methylhydantoinase B/acetone carboxylase, alpha subunit	GO:0005829^cellular_component^cytosol`GO:0009506^cellular_component^plasmodesma`GO:0017168^molecular_function^5-oxoprolinase (ATP-hydrolyzing) activity`GO:0005524^molecular_function^ATP binding`GO:0006751^biological_process^glutathione catabolic process
comp14033_c0	2.26287	3.64193	2.63533e-07	8.65174e-06	7173	sp|P69684|ILVB_PORUM^P69684^Q:4916-3207,H:12-572^57.02%ID^E:0^RecName: Full=Acetolactate synthase large subunit;^Eukaryota; Rhodophyta; Bangiophyceae; Bangiales; Bangiaceae; Porphyra	AA	cds.comp14033_c0_seq1|m.39089	3096-5138[-]	sp|P69684|ILVB_PORUM^P69684^Q:75-644,H:12-572^57.02%ID^E:0^RecName: Full=Acetolactate synthase large subunit;^Eukaryota; Rhodophyta; Bangiophyceae; Bangiales; Bangiaceae; Porphyra	PF02776.13^TPP_enzyme_N^Thiamine pyrophosphate enzyme, N-terminal TPP binding domain^75-244^E:1.2e-46`PF00205.17^TPP_enzyme_M^Thiamine pyrophosphate enzyme, central domain^273-406^E:6.5e-42`PF02775.16^TPP_enzyme_C^Thiamine pyrophosphate enzyme, C-terminal	.	.	.	GO:0009507^cellular_component^chloroplast`GO:0003984^molecular_function^acetolactate synthase activity`GO:0050660^molecular_function^flavin adenine dinucleotide binding`GO:0000287^molecular_function^magnesium ion binding`GO:0030976^molecular_function^thia
comp9649_c0	7.57068	5.00866	8.34441e-74	1.60121e-69	1674	sp|Q869L4|FNKA_DICDI^Q869L4^Q:42-458,H:458-618^32.52%ID^E:5e-13^RecName: Full=Probable serine/threonine-protein kinase fnkA;^Eukaryota; Amoebozoa; Mycetozoa; Dictyosteliida; Dictyostelium	.	cds.comp9649_c0_seq1|m.18428	3-548[+]	sp|Q869L4|FNKA_DICDI^Q869L4^Q:14-152,H:458-618^32.52%ID^E:2e-15^RecName: Full=Probable serine/threonine-protein kinase fnkA;^Eukaryota; Amoebozoa; Mycetozoa; Dictyosteliida; Dictyostelium`sp|Q869L4|FNKA_DICDI^Q869L4^Q:4-173,H:378-556^27.57%ID^E:1e-09^RecN	PF05725.7^FNIP^FNIP Repeat^70-112^E:0.00015	.	.	COG0515^Serine/threonine protein kinase	GO:0005524^molecular_function^ATP binding`GO:0046872^molecular_function^metal ion binding`GO:0004674^molecular_function^protein serine/threonine kinase activity
comp8883_c0	3.86345	6.92881	3.34046e-17	7.36782e-15	1957	sp|Q6MZM0|HPHL1_HUMAN^Q6MZM0^Q:1589-582,H:18-363^42.65%ID^E:4e-83^RecName: Full=Hephaestin-like protein 1;^Eukaryota; Metazoa; Chordata; Craniata; Vertebrata; Euteleostomi; Mammalia; Eutheria; Euarchontoglires; Primates; Haplorrhini; Catarrhini; Hominidae	.	cds.comp8883_c0_seq1|m.16598	573-1829[-]	sp|Q6MZM0|HPHL1_HUMAN^Q6MZM0^Q:81-416,H:18-363^42.65%ID^E:7e-86^RecName: Full=Hephaestin-like protein 1;^Eukaryota; Metazoa; Chordata; Craniata; Vertebrata; Euteleostomi; Mammalia; Eutheria; Euarchontoglires; Primates; Haplorrhini; Catarrhini; Hominidae;	PF07732.10^Cu-oxidase_3^Multicopper oxidase^163-268^E:2.5e-09`PF07731.9^Cu-oxidase_2^Multicopper oxidase^325-411^E:3.1e-08	.	ExpAA=18.36^PredHel=1^Topology=i40-62o	.	GO:0016021^cellular_component^integral to membrane`GO:0005507^molecular_function^copper ion binding`GO:0016491^molecular_function^oxidoreductase activity`GO:0006825^biological_process^copper ion transport
comp8585_c1	5.2559	3.98415	1.06279e-41	2.39929e-38	2173	sp|Q54MH0|FHKD_DICDI^Q54MH0^Q:1444-749,H:248-473^32.93%ID^E:8e-28^RecName: Full=Probable serine/threonine-protein kinase fhkD;^Eukaryota; Amoebozoa; Mycetozoa; Dictyosteliida; Dictyostelium	.	cds.comp8585_c1_seq1|m.15971	743-1762[-]	sp|Q54MH0|FHKD_DICDI^Q54MH0^Q:83-338,H:225-473^32.59%ID^E:1e-32^RecName: Full=Probable serine/threonine-protein kinase fhkD;^Eukaryota; Amoebozoa; Mycetozoa; Dictyosteliida; Dictyostelium	PF00069.20^Pkinase^Protein kinase domain^71-337^E:4.7e-52`PF07714.12^Pkinase_Tyr^Protein tyrosine kinase^75-332^E:2.7e-23`PF01636.18^APH^Phosphotransferase enzyme family^178-209^E:6.3e-05	.	.	COG0515^Serine/threonine protein kinase	GO:0005524^molecular_function^ATP binding`GO:0004674^molecular_function^protein serine/threonine kinase activity`GO:0000077^biological_process^DNA damage checkpoint
comp38970_c0	7.39809	3.37923	8.64774e-48	3.01712e-44	1109	sp|Q54HL8|Y9381_DICDI^Q54HL8^Q:498-1100,H:156-348^29.35%ID^E:4e-19^RecName: Full=FNIP repeat-containing protein DDB_G0289381;^Eukaryota; Amoebozoa; Mycetozoa; Dictyosteliida; Dictyostelium`sp|Q54HL8|Y9381_DICDI^Q54HL8^Q:528-1088,H:473-676^26.92%ID^E:4e-12	.	cds.comp38970_c0_seq1|m.63678	3-1109[+]	sp|Q54HL8|Y9381_DICDI^Q54HL8^Q:166-366,H:156-348^29.35%ID^E:3e-19^RecName: Full=FNIP repeat-containing protein DDB_G0289381;^Eukaryota; Amoebozoa; Mycetozoa; Dictyosteliida; Dictyostelium`sp|Q54HL8|Y9381_DICDI^Q54HL8^Q:176-362,H:473-676^26.92%ID^E:3e-12^R	PF05725.7^FNIP^FNIP Repeat^294-335^E:1.2e-06`PF05725.7^FNIP^FNIP Repeat^338-364^E:8.1e-05	.	.	.	.
comp20841_c0	7.00438	2.49725	2.52774e-27	1.73232e-24	443	sp|Q2TBF2|WSCD2_HUMAN^Q2TBF2^Q:265-5,H:130-217^40.45%ID^E:1e-12^RecName: Full=WSC domain-containing protein 2;^Eukaryota; Metazoa; Chordata; Craniata; Vertebrata; Euteleostomi; Mammalia; Eutheria; Euarchontoglires; Primates; Haplorrhini; Catarrhini; Homin	.	cds.comp20841_c0_seq1|m.48473	2-442[-]	sp|Q2TBF2|WSCD2_HUMAN^Q2TBF2^Q:60-146,H:130-217^40.45%ID^E:2e-13^RecName: Full=WSC domain-containing protein 2;^Eukaryota; Metazoa; Chordata; Craniata; Vertebrata; Euteleostomi; Mammalia; Eutheria; Euarchontoglires; Primates; Haplorrhini; Catarrhini; Homi	PF01822.14^WSC^WSC domain^60-138^E:1.2e-17	.	.	.	GO:0016021^cellular_component^integral to membrane
comp18487_c0	2.06518	3.2329	3.73388e-09	2.02114e-07	1247	sp|Q28DH9|CEP76_XENTR^Q28DH9^Q:181-957,H:409-659^35.61%ID^E:8e-43^RecName: Full=Centrosomal protein of 76 kDa;^Eukaryota; Metazoa; Chordata; Craniata; Vertebrata; Euteleostomi; Amphibia; Batrachia; Anura; Pipoidea; Pipidae; Xenopodinae; Xenopus; Silurana	.	cds.comp18487_c0_seq1|m.45627	1-972[+]	sp|Q28DH9|CEP76_XENTR^Q28DH9^Q:1-319,H:377-659^36.11%ID^E:3e-53^RecName: Full=Centrosomal protein of 76 kDa;^Eukaryota; Metazoa; Chordata; Craniata; Vertebrata; Euteleostomi; Amphibia; Batrachia; Anura; Pipoidea; Pipidae; Xenopodinae; Xenopus; Silurana	.	sigP:1^20^0.661^YES	.	NOG68523^Centrosomal protein	GO:0005814^cellular_component^centriole`GO:0046599^biological_process^regulation of centriole replication
comp26230_c0	3.34424	0.730594	1.04822e-05	0.000208655	485	sp|Q23892|GLUA_DICDI^Q23892^Q:2-475,H:379-520^39.87%ID^E:2e-27^RecName: Full=Lysosomal beta glucosidase;^Eukaryota; Amoebozoa; Mycetozoa; Dictyosteliida; Dictyostelium	.	cds.comp26230_c0_seq1|m.54216	2-484[+]	sp|Q23892|GLUA_DICDI^Q23892^Q:1-158,H:379-520^39.87%ID^E:4e-27^RecName: Full=Lysosomal beta glucosidase;^Eukaryota; Amoebozoa; Mycetozoa; Dictyosteliida; Dictyostelium	.	.	.	COG1472^Beta-glucosidase-related glycosidases	GO:0005615^cellular_component^extracellular space`GO:0005764^cellular_component^lysosome`GO:0008422^molecular_function^beta-glucosidase activity`GO:0005975^biological_process^carbohydrate metabolic process
comp2590_c0	2.61653	4.27182	7.29111e-14	9.64891e-12	1549	sp|Q10683|Y2075_MYCTU^Q10683^Q:341-1453,H:96-441^29.34%ID^E:2e-21^RecName: Full=Uncharacterized protein Rv2075c/MT2135;^Bacteria; Actinobacteria; Actinobacteridae; Actinomycetales; Corynebacterineae; Mycobacteriaceae; Mycobacterium; Mycobacterium tubercul	.	cds.comp2590_c0_seq1|m.3227	206-1549[+]	sp|Q10683|Y2075_MYCTU^Q10683^Q:31-441,H:81-466^28.84%ID^E:1e-23^RecName: Full=Uncharacterized protein Rv2075c/MT2135;^Bacteria; Actinobacteria; Actinobacteridae; Actinomycetales; Corynebacterineae; Mycobacteriaceae; Mycobacterium; Mycobacterium tuberculos	.	.	.	NOG26056^Sugar binding protein	GO:0016021^cellular_component^integral to membrane`GO:0005886^cellular_component^plasma membrane`GO:0008081^molecular_function^phosphoric diester hydrolase activity`GO:0006629^biological_process^lipid metabolic process
comp4608_c0	3.55964	5.69283	2.56133e-14	3.65423e-12	1490	sp|P84675|PFM_CHAGB^P84675^Q:934-404,H:21-219^33.5%ID^E:7e-16^RecName: Full=Putative fungistatic metabolite;^Eukaryota; Fungi; Dikarya; Ascomycota; Pezizomycotina; Sordariomycetes; Sordariomycetidae; Sordariales; Chaetomiaceae; Chaetomium`sp|P84675|PFM_CH	.	cds.comp4608_c0_seq1|m.7649	98-1279[-]	sp|P84675|PFM_CHAGB^P84675^Q:106-292,H:11-219^32.38%ID^E:3e-16^RecName: Full=Putative fungistatic metabolite;^Eukaryota; Fungi; Dikarya; Ascomycota; Pezizomycotina; Sordariomycetes; Sordariomycetidae; Sordariales; Chaetomiaceae; Chaetomium`sp|P84675|PFM_C	PF01822.14^WSC^WSC domain^115-192^E:5.6e-17`PF01822.14^WSC^WSC domain^208-285^E:3.7e-16`PF01822.14^WSC^WSC domain^305-381^E:5e-16	sigP:1^20^0.693^YES	.	.	GO:0050832^biological_process^defense response to fungus`GO:0031640^biological_process^killing of cells of other organism
comp13279_c2	4.09367	9.59474	3.18502e-15	5.4569e-13	4529	sp|P84675|PFM_CHAGB^P84675^Q:2745-2200,H:18-221^31.86%ID^E:4e-18^RecName: Full=Putative fungistatic metabolite;^Eukaryota; Fungi; Dikarya; Ascomycota; Pezizomycotina; Sordariomycetes; Sordariomycetidae; Sordariales; Chaetomiaceae; Chaetomium`sp|P84675|PFM	.	cds.comp13279_c2_seq1|m.34431	1912-4260[-]	sp|P84675|PFM_CHAGB^P84675^Q:507-687,H:19-221^32.02%ID^E:7e-19^RecName: Full=Putative fungistatic metabolite;^Eukaryota; Fungi; Dikarya; Ascomycota; Pezizomycotina; Sordariomycetes; Sordariomycetidae; Sordariales; Chaetomiaceae; Chaetomium`sp|P84675|PFM_C	PF13583.1^Reprolysin_4^Metallo-peptidase family M12B Reprolysin-like^254-444^E:7e-06`PF13582.1^Reprolysin_3^Metallo-peptidase family M12B Reprolysin-like^280-392^E:1.5e-07`PF01822.14^WSC^WSC domain^507-585^E:1.4e-16`PF01822.14^WSC^WSC domain^602-678^E:1.6	sigP:1^21^0.639^YES	.	.	GO:0050832^biological_process^defense response to fungus`GO:0031640^biological_process^killing of cells of other organism
comp11236_c0	2.42633	7.11214	1.77506e-20	5.53846e-18	4983	sp|O94580|YQ77_SCHPO^O94580^Q:4516-3740,H:1-228^31.44%ID^E:1e-20^RecName: Full=Ubiquitin and WLM domain-containing protein C1442.07c;^Eukaryota; Fungi; Dikarya; Ascomycota; Taphrinomycotina; Schizosaccharomycetes; Schizosaccharomycetales; Schizosaccharomy	.	cds.comp11236_c0_seq1|m.23580	2258-4516[-]	sp|O94580|YQ77_SCHPO^O94580^Q:1-259,H:1-228^31.44%ID^E:1e-21^RecName: Full=Ubiquitin and WLM domain-containing protein C1442.07c;^Eukaryota; Fungi; Dikarya; Ascomycota; Taphrinomycotina; Schizosaccharomycetes; Schizosaccharomycetales; Schizosaccharomyceta	PF00240.18^ubiquitin^Ubiquitin family^18-62^E:2.7e-08`PF08325.5^WLM^WLM domain^142-331^E:2.2e-38`PF00627.26^UBA^UBA/TS-N domain^572-602^E:2.5e-05`PF09409.5^PUB^PUB domain^662-725^E:8e-16	.	.	.	GO:0005829^cellular_component^cytosol`GO:0005634^cellular_component^nucleus`GO:0008237^molecular_function^metallopeptidase activity`GO:0008270^molecular_function^zinc ion binding`GO:0016925^biological_process^protein sumoylation`GO:0006974^biological_proc
comp12766_c0	3.1573	6.79156	1.23846e-26	7.66609e-24	2106	sp|O88738|BIRC6_MOUSE^O88738^Q:270-815,H:4622-4797^40.66%ID^E:3e-34^RecName: Full=Baculoviral IAP repeat-containing protein 6;^Eukaryota; Metazoa; Chordata; Craniata; Vertebrata; Euteleostomi; Mammalia; Eutheria; Euarchontoglires; Glires; Rodentia; Sciuro	.	cds.comp12766_c0_seq1|m.30584	3-902[+]	sp|O88738|BIRC6_MOUSE^O88738^Q:90-271,H:4622-4797^42.86%ID^E:4e-41^RecName: Full=Baculoviral IAP repeat-containing protein 6;^Eukaryota; Metazoa; Chordata; Craniata; Vertebrata; Euteleostomi; Mammalia; Eutheria; Euarchontoglires; Glires; Rodentia; Sciurog	PF00179.21^UQ_con^Ubiquitin-conjugating enzyme^92-200^E:8.4e-20	.	.	COG5078^Ubiquitin-protein ligase	GO:0005768^cellular_component^endosome`GO:0005794^cellular_component^Golgi apparatus`GO:0016020^cellular_component^membrane`GO:0005815^cellular_component^microtubule organizing center`GO:0030496^cellular_component^midbody`GO:0000922^cellular_component^spi
comp13424_c0	2.33565	9.35323	2.0009e-23	7.99903e-21	3747	sp|O42305|FLOT2_CARAU^O42305^Q:3635-2355,H:1-416^34%ID^E:1e-62^RecName: Full=Flotillin-2;^Eukaryota; Metazoa; Chordata; Craniata; Vertebrata; Euteleostomi; Actinopterygii; Neopterygii; Teleostei; Ostariophysi; Cypriniformes; Cyprinidae; Carassius	.	cds.comp13424_c0_seq1|m.35472	2250-3746[-]	sp|Q98TZ8|FLOT2_DANRE^Q98TZ8^Q:38-464,H:1-416^34.62%ID^E:1e-74^RecName: Full=Flotillin-2a;^Eukaryota; Metazoa; Chordata; Craniata; Vertebrata; Euteleostomi; Actinopterygii; Neopterygii; Teleostei; Ostariophysi; Cypriniformes; Cyprinidae; Danio	PF01145.20^Band_7^SPFH domain / Band 7 family^43-230^E:1.1e-16	.	.	COG2268^Uncharacterized protein conserved in bacteria	GO:0030139^cellular_component^endocytic vesicle`GO:0005768^cellular_component^endosome`GO:0016020^cellular_component^membrane`GO:0007155^biological_process^cell adhesion
comp7703_c0	2.55389	3.13788	1.29378e-08	6.12238e-07	11315	sp|D1J722|FTSH_ECTSI^D1J722^Q:11284-9410,H:1-646^84.98%ID^E:0^RecName: Full=ATP-dependent zinc metalloprotease FtsH;^Eukaryota; Stramenopiles; PX clade; Phaeophyceae; Ectocarpales; Ectocarpaceae; Ectocarpus	.	cds.comp7703_c0_seq1|m.13788	9398-11284[-]	sp|D1J722|FTSH_ECTSI^D1J722^Q:1-625,H:1-646^84.98%ID^E:0^RecName: Full=ATP-dependent zinc metalloprotease FtsH;^Eukaryota; Stramenopiles; PX clade; Phaeophyceae; Ectocarpales; Ectocarpaceae; Ectocarpus	PF07728.9^AAA_5^AAA domain (dynein-related subfamily)^209-330^E:5.3e-05`PF00004.24^AAA^ATPase family associated with various cellular activities (AAA)^210-341^E:5.7e-44`PF13207.1^AAA_17^AAA domain^210-278^E:1.8e-06`PF01434.13^Peptidase_M41^Peptidase famil	.	ExpAA=43.59^PredHel=2^Topology=o10-27i122-144o	.	GO:0009535^cellular_component^chloroplast thylakoid membrane`GO:0016021^cellular_component^integral to membrane`GO:0005524^molecular_function^ATP binding`GO:0046872^molecular_function^metal ion binding`GO:0004222^molecular_function^metalloendopeptidase ac
comp10228_c0	2.92996	8.26626	3.72502e-29	3.24907e-26	2461	sp|B3PDM9|TAL_CELJU^B3PDM9^Q:51-1001,H:3-316^55.84%ID^E:2e-119^RecName: Full=Transaldolase;^Bacteria; Proteobacteria; Gammaproteobacteria; Pseudomonadales; Pseudomonadaceae; Cellvibrio	.	cds.comp10228_c0_seq1|m.20227	3-1037[+]	sp|B3PDM9|TAL_CELJU^B3PDM9^Q:17-333,H:3-316^55.84%ID^E:7e-126^RecName: Full=Transaldolase;^Bacteria; Proteobacteria; Gammaproteobacteria; Pseudomonadales; Pseudomonadaceae; Cellvibrio	PF00923.14^Transaldolase^Transaldolase^29-328^E:3.3e-93	.	.	COG0176^Transaldolase	GO:0005737^cellular_component^cytoplasm`GO:0004801^molecular_function^sedoheptulose-7-phosphate:D-glyceraldehyde-3-phosphate glyceronetransferase activity`GO:0006098^biological_process^pentose-phosphate shunt
comp5363_c0	5.15741	7.09479	1.40846e-74	5.40539e-70	3331	.	.	cds.comp5363_c0_seq1|m.8902	2044-3060[-]	.	.	sigP:1^20^0.853^YES	.	.	.
comp18620_c0	7.73918	5.58124	6.72009e-69	8.59679e-65	1668	.	.	.	.	.	.	.	.	.	.
comp15364_c0	5.33188	6.62099	2.44098e-68	2.34199e-64	1799	.	.	.	.	.	.	.	.	.	.
comp13592_c0	4.63373	6.71659	1.20795e-57	9.27175e-54	633	.	.	.	.	.	.	.	.	.	.
comp13971_c0	4.68111	6.69174	1.00711e-56	6.44183e-53	1458	.	.	cds.comp13971_c0_seq1|m.38970	241-681[+]	.	PF00397.21^WW^WW domain^117-144^E:5.6e-05	.	.	.	.
comp16815_c0	7.87863	6.12981	1.6529e-55	9.06216e-52	1050	.	.	.	.	.	.	.	.	.	.
comp8184_c0	7.91968	5.49944	8.37892e-52	4.01958e-48	573	.	.	cds.comp8184_c0_seq2|m.15039	3-509[-]	.	.	sigP:1^24^0.8^YES	.	.	.
comp18204_c0	6.40423	5.41135	1.82738e-51	7.79237e-48	2181	.	.	.	.	.	.	.	.	.	.
comp14979_c0	4.8	5.33003	5.60109e-51	2.14959e-47	1364	.	.	cds.comp14979_c0_seq1|m.40861	633-1235[-]	.	.	.	ExpAA=25.23^PredHel=1^Topology=i44-66o	.	.
comp13495_c4	3.5705	6.37946	2.52898e-46	8.08809e-43	1530	.	.	.	.	.	.	.	.	.	.
comp7549_c0	4.40083	6.44781	5.31385e-46	1.56873e-42	365	.	.	.	.	.	.	.	.	.	.
comp10538_c0	4.89364	4.12283	6.51173e-45	1.78505e-41	2285	.	.	.	.	.	.	.	.	.	.
comp8225_c0	5.28088	4.20574	1.23739e-43	3.1659e-40	1137	.	.	.	.	.	.	.	.	.	.
comp13288_c1	3.34943	7.91985	1.96108e-43	4.7039e-40	2168	.	.	.	.	.	.	.	.	.	.
comp14660_c0	4.23143	5.08375	3.85084e-41	8.21043e-38	1132	.	.	cds.comp14660_c0_seq1|m.40305	191-1132[-]	.	.	.	.	.	.
comp14021_c0	4.62688	6.86819	1.33787e-40	2.56724e-37	1198	.	.	.	.	.	.	.	.	.	.
comp20169_c0	4.66953	3.81986	5.44254e-40	9.94637e-37	1002	.	.	.	.	.	.	.	.	.	.
comp7177_c0	6.89672	3.79036	1.32614e-39	2.31338e-36	598	.	.	.	.	.	.	.	.	.	.
comp17938_c0	3.92031	5.03969	2.15751e-39	3.60005e-36	1833	.	.	.	.	.	.	.	.	.	.
comp19053_c0	4.94159	3.62183	1.08354e-38	1.66337e-35	1460	.	.	cds.comp19053_c0_seq1|m.46330	2-457[+]	.	.	.	ExpAA=43.13^PredHel=2^Topology=i21-43o63-82i	.	.
comp1760_c0	5.76528	3.83328	1.79033e-37	2.64267e-34	1341	.	.	cds.comp1760_c0_seq1|m.1583	3-830[+]	.	.	.	.	.	.
comp3186_c0	4.00557	5.06274	9.40207e-36	1.33642e-32	1140	.	.	.	.	.	.	.	.	.	.
comp12561_c0	2.91716	8.69781	1.71968e-35	2.35707e-32	574	.	.	.	.	.	.	.	.	.	.
comp12382_c0	3.48883	4.55891	4.44011e-35	5.87595e-32	887	.	.	.	.	.	.	.	.	.	.
comp2753_c0	6.05661	4.20767	5.79255e-35	7.41021e-32	944	.	.	.	.	.	.	.	.	.	.
comp4058_c0	6.61412	3.73921	1.97647e-34	2.44687e-31	993	.	.	.	.	.	.	.	.	.	.
comp18525_c0	4.61058	3.37049	3.62475e-34	4.34721e-31	795	.	.	.	.	.	.	.	.	.	.
comp16003_c0	5.10242	3.87612	5.11541e-34	5.94907e-31	1341	.	.	.	.	.	.	.	.	.	.
comp16712_c0	3.80804	4.52602	8.74815e-34	9.8746e-31	1905	.	.	cds.comp16712_c0_seq1|m.43201	1-1446[+]	.	.	.	.	.	.
comp7369_c1	6.49398	5.74664	1.73382e-33	1.90116e-30	1280	.	.	.	.	.	.	.	.	.	.
comp19573_c0	6.34531	3.01263	6.54845e-33	6.98101e-30	675	.	.	.	.	.	.	.	.	.	.
comp2753_c1	7.42922	2.9035	8.73007e-33	9.05521e-30	424	.	.	.	.	.	.	.	.	.	.
comp15746_c0	4.58767	4.47968	3.64091e-32	3.67713e-29	872	.	.	.	.	.	.	.	.	.	.
comp11495_c0	3.73966	3.98557	5.59645e-32	5.5072e-29	1502	.	.	.	.	.	.	.	.	.	.
comp12654_c0	3.54578	5.52717	2.64044e-31	2.53337e-28	1480	.	.	.	.	.	.	.	.	.	.
comp3807_c0	3.95736	6.94295	5.94734e-30	5.43446e-27	849	.	.	.	.	.	.	.	.	.	.
comp13337_c0	5.7855	3.55635	3.47848e-29	3.10458e-26	994	.	.	.	.	.	.	.	.	.	.
comp19282_c0	5.58111	2.90261	4.0752e-29	3.47551e-26	415	.	.	.	.	.	.	.	.	.	.
comp12829_c0	6.08168	2.99295	9.78338e-29	8.16232e-26	589	.	.	.	.	.	.	.	.	.	.
comp29416_c0	8.3284	3.00723	2.06086e-28	1.59181e-25	1262	.	.	cds.comp29416_c0_seq1|m.56860	1-867[+]	.	PF13229.1^Beta_helix^Right handed beta helix region^84-251^E:9.8e-06	.	.	.	.
comp23081_c0	4.87484	3.27791	2.07386e-28	1.59181e-25	639	.	.	cds.comp23081_c0_seq1|m.51059	2-367[+]	.	.	.	.	.	.
comp19071_c0	4.45348	3.35021	3.66041e-28	2.7545e-25	897	.	.	.	.	.	.	.	.	.	.
comp1787_c0	10.6224	3.33781	6.53835e-28	4.7345e-25	2927	.	.	cds.comp1787_c0_seq1|m.1640	1-2511[+]	.	.	.	.	.	.
comp12071_c0	4.01005	5.35134	8.82426e-28	6.27143e-25	2714	.	.	.	.	.	.	.	.	.	.
comp3951_c0	3.93358	4.06954	2.31568e-27	1.61584e-24	3208	.	.	cds.comp3951_c0_seq1|m.6344	2409-3206[-]	.	.	.	.	.	.
comp9148_c0	8.32704	3.00112	4.42074e-27	2.97647e-24	669	.	.	.	.	.	.	.	.	.	.
comp13632_c0	3.15474	5.0592	6.08522e-27	3.95828e-24	1563	.	.	cds.comp13632_c0_seq1|m.38050	488-1561[-]	.	PF04827.9^Plant_tran^Plant transposon protein^194-342^E:2.4e-09`PF13359.1^DDE_4^DDE superfamily endonuclease^220-344^E:2.6e-06	.	.	.	.
comp10590_c0	3.89549	5.21367	9.76329e-27	6.24493e-24	536	.	.	.	.	.	.	.	.	.	.
comp8536_c0	2.79314	7.0937	1.14251e-26	7.18809e-24	3360	.	.	cds.comp8536_c0_seq1|m.15856	2-3358[+]	.	PF04906.8^Tweety^Tweety^385-547^E:4.3e-09	.	ExpAA=114.27^PredHel=5^Topology=i163-185o216-238i338-360o380-402i530-552o	.	.
comp9692_c0	4.67293	5.06703	2.17885e-26	1.3273e-23	1177	.	.	.	.	.	.	.	.	.	.
comp13471_c0	3.70055	6.0929	2.2296e-26	1.337e-23	2314	.	.	cds.comp13471_c0_seq1|m.36033	3-2312[-]	.	PF02743.13^Cache_1^Cache domain^278-356^E:2.8e-10	.	ExpAA=40.95^PredHel=2^Topology=i48-70o453-475i	.	.
comp8973_c0	3.46406	3.92795	2.43126e-26	1.43549e-23	1219	.	.	cds.comp8973_c0_seq1|m.16810	1-303[-]	.	.	.	.	.	.
comp13388_c0	2.8829	6.8832	2.88466e-26	1.67738e-23	1249	.	.	.	.	.	.	.	.	.	.
comp16356_c0	5.47224	3.37885	7.26694e-26	4.16255e-23	645	.	.	.	.	.	.	.	.	.	.
comp16495_c0	4.73664	3.16789	8.28161e-26	4.674e-23	1144	.	.	cds.comp16495_c0_seq1|m.42944	1-720[+]	.	.	.	.	.	.
comp7696_c0	3.13794	8.04466	9.11753e-26	5.06838e-23	4464	.	.	cds.comp7696_c0_seq1|m.13778	1994-3892[-]	.	.	.	.	.	.
comp4061_c0	2.93173	4.9334	9.24453e-26	5.06838e-23	3238	.	.	cds.comp4061_c0_seq1|m.6565	1266-3236[-]	.	.	.	.	.	.
comp15114_c0	2.79186	6.36208	1.81481e-25	9.67345e-23	1204	.	.	.	.	.	.	.	.	.	.
comp11431_c0	7.71659	2.41819	1.89443e-25	9.9595e-23	940	.	.	cds.comp11431_c0_seq1|m.24345	3-887[-]	.	.	sigP:1^21^0.749^YES	.	.	.
comp7598_c0	3.79374	6.11774	2.24119e-25	1.16233e-22	2115	.	.	.	.	.	.	.	.	.	.
comp620_c0	5.63834	2.35839	3.99879e-25	2.04621e-22	2054	.	.	.	.	.	.	.	.	.	.
comp15367_c0	2.54012	6.61007	4.1106e-25	2.07574e-22	1283	.	.	cds.comp15367_c0_seq1|m.41422	475-1137[-]	.	.	.	ExpAA=82.61^PredHel=4^Topology=i52-71o75-92i99-121o141-163i	.	.
comp21429_c0	7.24803	1.96462	4.2868e-25	2.13661e-22	694	.	.	.	.	.	.	.	.	.	.
comp12502_c0	2.55519	5.35399	4.54489e-25	2.20863e-22	908	.	.	cds.comp12502_c0_seq1|m.28955	1-516[+]	.	.	.	.	.	.
comp7993_c0	4.4256	4.07012	4.54641e-25	2.20863e-22	2764	.	.	.	.	.	.	.	.	.	.
comp15350_c0	3.21883	5.21473	7.30604e-25	3.50489e-22	1951	.	.	.	.	.	.	.	.	.	.
comp8186_c1	3.68719	6.70952	3.06305e-24	1.39945e-21	4532	.	.	cds.comp8186_c1_seq1|m.15042	1068-4367[-]	.	.	.	.	.	.
comp25068_c0	4.58755	4.15528	3.22193e-24	1.45472e-21	1400	.	.	cds.comp25068_c0_seq1|m.53104	2-1399[-]	.	.	.	.	.	.
comp12752_c0	2.87069	6.85329	5.07296e-24	2.26384e-21	1525	.	.	.	.	.	.	.	.	.	.
comp9596_c0	4.07041	3.85004	6.59218e-24	2.90799e-21	907	.	.	.	.	.	.	.	.	.	.
comp11435_c0	3.21212	3.42429	8.03468e-24	3.50404e-21	978	.	.	cds.comp11435_c0_seq1|m.24356	3-485[+]	.	.	.	.	.	.
comp14039_c0	2.91859	6.11314	8.22542e-24	3.54691e-21	1350	.	.	.	.	.	.	.	.	.	.
comp11224_c2	2.61319	8.21131	9.58453e-24	4.08706e-21	2238	.	.	cds.comp11224_c2_seq1|m.23531	1-942[+]	.	PF13405.1^EF_hand_4^EF-hand domain^148-170^E:0.0055`PF13202.1^EF_hand_3^EF hand^148-165^E:0.05`PF13499.1^EF_hand_5^EF-hand domain pair^149-205^E:7e-07`PF13202.1^EF_hand_3^EF hand^192-206^E:0.014`PF13405.1^EF_hand_4^EF-hand domain^236-259^E:0.0049	.	.	.	.
comp5486_c1	4.82448	7.15183	1.51419e-23	6.35168e-21	2373	.	.	cds.comp5486_c1_seq1|m.9104	601-1083[+]	.	.	sigP:1^23^0.759^YES	ExpAA=35.87^PredHel=2^Topology=i7-24o137-159i	.	.
comp13584_c0	3.4168	6.30346	1.52263e-23	6.35168e-21	690	.	.	cds.comp13584_c0_seq2|m.37437	357-689[+]	.	PF02493.15^MORN^MORN repeat^10-19^E:1.1`PF02493.15^MORN^MORN repeat^91-111^E:6.5e-09	.	.	.	.
comp15674_c0	6.15968	3.62333	1.79419e-23	7.40404e-21	1233	.	.	.	.	.	.	.	.	.	.
comp6283_c0	3.14354	4.1827	1.82703e-23	7.45932e-21	389	.	.	.	.	.	.	.	.	.	.
comp14611_c0	2.5046	7.02601	1.97396e-23	7.97437e-21	1179	.	.	.	.	.	.	.	.	.	.
comp13272_c0	2.46418	8.32257	3.21633e-23	1.27254e-20	2332	.	.	cds.comp13272_c0_seq1|m.34397	220-1881[-]	.	PF02743.13^Cache_1^Cache domain^226-300^E:4.2e-11`PF00672.20^HAMP^HAMP domain^415-515^E:2.6e-09	.	ExpAA=23.05^PredHel=1^Topology=o411-433i	.	.
comp12567_c0	2.36032	6.57646	4.45645e-23	1.7103e-20	3444	.	.	cds.comp12567_c0_seq1|m.29356	1669-3144[-]	.	PF00066.12^Notch^LNR domain^63-87^E:1.8e-06`PF00066.12^Notch^LNR domain^110-147^E:0.00017`PF00066.12^Notch^LNR domain^200-230^E:2.2e-07`PF00066.12^Notch^LNR domain^339-363^E:0.00023	sigP:1^28^0.626^YES	ExpAA=30.91^PredHel=1^Topology=o412-434i	.	.
comp13119_c0	2.53049	7.13565	4.68204e-23	1.77908e-20	356	.	.	.	.	.	.	.	.	.	.
comp7386_c0	2.99033	7.04115	4.92951e-23	1.85475e-20	1055	.	.	.	.	.	.	.	.	.	.
comp12138_c0	3.37426	5.15562	6.21965e-23	2.31745e-20	1491	.	.	.	.	.	.	.	.	.	.
comp12335_c0	2.34095	6.67508	1.18454e-22	4.37116e-20	642	.	.	.	.	.	.	.	.	.	.
comp13604_c3	2.49576	7.72703	2.11762e-22	7.66699e-20	1203	.	.	.	.	.	.	.	.	.	.
comp13008_c0	5.18444	2.15093	3.02015e-22	1.08325e-19	1530	.	.	.	.	.	.	.	.	.	.
comp6791_c0	2.48847	5.63246	3.18601e-22	1.13215e-19	1276	.	.	.	.	.	.	.	.	.	.
comp23909_c0	7.12736	1.85831	9.50191e-22	3.25593e-19	1485	.	.	.	.	.	.	.	.	.	.
comp13392_c1	2.91926	5.02169	1.05423e-21	3.58048e-19	863	.	.	.	.	.	.	.	.	.	.
comp3723_c0	3.64331	6.8882	1.95135e-21	6.56919e-19	3202	.	.	cds.comp3723_c0_seq1|m.5844	108-1895[+]	.	PF07719.12^TPR_2^Tetratricopeptide repeat^40-71^E:0.0016`PF00515.23^TPR_1^Tetratricopeptide repeat^40-71^E:0.0056	.	.	.	.
comp8186_c0	5.211	2.86061	2.21406e-21	7.38879e-19	485	.	.	.	.	.	.	.	.	.	.
comp21243_c0	5.79548	1.85811	5.6414e-21	1.85048e-18	660	.	.	.	.	.	.	.	.	.	.
comp15985_c0	5.31444	2.95078	5.87305e-21	1.91013e-18	1373	.	.	cds.comp15985_c0_seq1|m.42290	427-1074[+]	.	PF04970.8^LRAT^Lecithin retinol acyltransferase^95-156^E:2e-08	.	.	.	.
comp2593_c0	3.26861	3.55599	6.58547e-21	2.12384e-18	673	.	.	cds.comp2593_c0_seq1|m.3232	2-673[+]	.	.	.	ExpAA=79.16^PredHel=4^Topology=i80-102o131-150i163-182o186-203i	.	.
comp18482_c0	3.02552	3.99089	1.18304e-20	3.78355e-18	1560	.	.	cds.comp18482_c0_seq1|m.45619	119-1558[-]	.	.	.	.	.	.
comp3548_c0	2.47588	5.6146	1.66701e-20	5.24397e-18	1734	.	.	.	.	.	.	.	.	.	.
comp3512_c0	2.68172	7.43235	2.92852e-20	8.99127e-18	3664	.	.	.	.	.	.	.	.	.	.
comp11844_c0	4.39777	6.47141	3.41084e-20	1.0389e-17	2454	.	.	cds.comp11844_c0_seq1|m.25795	2-1723[+]	.	.	.	.	.	.
comp3520_c0	2.9595	7.01435	3.91612e-20	1.18341e-17	2068	.	.	.	.	.	.	.	.	.	.
comp13329_c0	4.31052	8.47908	5.27551e-20	1.58174e-17	1883	.	.	cds.comp13329_c0_seq1|m.34820	187-840[+]	.	.	sigP:1^21^0.674^YES	.	.	.
comp13609_c1	2.23787	6.98306	5.95052e-20	1.7703e-17	1397	.	.	.	.	.	.	.	.	.	.
comp28399_c0	4.49923	2.4316	9.13901e-20	2.67738e-17	758	.	.	.	.	.	.	.	.	.	.
comp25734_c0	5.7057	1.77889	1.52444e-19	4.43218e-17	455	.	.	.	.	.	.	.	.	.	.
comp4000_c1	2.62838	4.94003	1.8683e-19	5.37066e-17	856	.	.	.	.	.	.	.	.	.	.
comp13458_c0	2.52594	5.05989	1.87521e-19	5.37066e-17	551	.	.	.	.	.	.	.	.	.	.
comp11005_c0	3.87453	3.23565	2.26952e-19	6.45182e-17	375	.	.	.	.	.	.	.	.	.	.
comp9870_c0	3.06306	3.94916	3.15512e-19	8.90347e-17	1550	.	.	.	.	.	.	.	.	.	.
comp17240_c0	8.51083	1.33755	3.49579e-19	9.72184e-17	422	.	.	.	.	.	.	.	.	.	.
comp3369_c0	2.31198	5.13544	5.4112e-19	1.47284e-16	809	.	.	.	.	.	.	.	.	.	.
comp25857_c0	6.95635	1.69518	6.13478e-19	1.65803e-16	535	.	.	.	.	.	.	.	.	.	.
comp13633_c0	2.75889	6.83386	1.14543e-18	3.05272e-16	3311	.	.	.	.	.	.	.	.	.	.
comp301_c0	6.98765	2.47755	2.10241e-18	5.48885e-16	1679	.	.	cds.comp301_c0_seq1|m.291	3-1679[-]	.	.	.	ExpAA=26.92^PredHel=1^Topology=o535-557i	.	.
comp13521_c4	2.33092	6.85638	2.7472e-18	7.07598e-16	652	.	.	.	.	.	.	.	.	.	.
comp3660_c1	2.32329	5.8553	3.25987e-18	8.28526e-16	598	.	.	.	.	.	.	.	.	.	.
comp23820_c0	3.41332	3.15115	3.35621e-18	8.47399e-16	1669	.	.	cds.comp23820_c0_seq1|m.51824	2-1669[-]	.	.	.	.	.	.
comp13611_c0	3.05967	6.85054	3.93331e-18	9.86618e-16	996	.	.	.	.	.	.	.	.	.	.
comp8699_c0	2.63409	4.39319	4.08186e-18	1.01459e-15	1683	.	.	.	.	.	.	.	.	.	.
comp16776_c0	2.46386	4.05856	4.11739e-18	1.01459e-15	393	.	.	.	.	.	.	.	.	.	.
comp3449_c0	2.9378	8.02305	4.12413e-18	1.01459e-15	1374	.	.	.	.	.	.	.	.	.	.
comp30051_c0	4.88074	2.26778	4.75353e-18	1.15463e-15	817	.	.	cds.comp30051_c0_seq1|m.57388	1-816[+]	.	.	.	ExpAA=27.84^PredHel=1^Topology=i2-24o	.	.
comp3518_c0	2.14574	7.25436	7.06767e-18	1.69708e-15	1925	.	.	cds.comp3518_c0_seq1|m.5339	1241-1924[-]	.	.	.	.	.	.
comp9472_c0	2.70116	3.78366	7.07524e-18	1.69708e-15	456	.	.	cds.comp9472_c0_seq1|m.17997	2-412[-]	.	.	.	.	.	.
comp30061_c0	5.99358	1.56355	8.85166e-18	2.10999e-15	1466	.	.	.	.	.	.	.	.	.	.
comp4440_c0	2.26178	5.99848	9.20995e-18	2.18185e-15	365	.	.	.	.	.	.	.	.	.	.
comp7937_c0	4.39472	5.28166	1.22121e-17	2.85777e-15	883	.	.	.	.	.	.	.	.	.	.
comp15963_c0	3.16492	5.3205	1.52452e-17	3.52245e-15	479	.	.	cds.comp15963_c0_seq1|m.42263	2-400[+]	.	.	.	.	.	.
comp12591_c1	2.54449	6.40119	1.53144e-17	3.52245e-15	979	.	.	.	.	.	.	.	.	.	.
comp2390_c0	3.12588	5.51893	2.22883e-17	5.06141e-15	818	.	.	cds.comp2390_c0_seq1|m.2855	20-817[-]	.	.	.	.	.	.
comp17775_c0	2.60686	3.88628	2.69009e-17	6.03745e-15	1457	.	.	cds.comp17775_c0_seq1|m.44648	1-942[+]	.	.	.	.	.	.
comp29296_c0	4.90509	1.91989	3.0123e-17	6.72128e-15	1426	.	.	cds.comp29296_c0_seq1|m.56756	73-1239[-]	.	.	.	.	.	.
comp12517_c0	3.15858	9.6844	3.44532e-17	7.51914e-15	5292	.	.	cds.comp12517_c0_seq1|m.29029	2614-5292[-]	.	.	.	ExpAA=119.04^PredHel=3^Topology=i110-128o220-242i285-307o	.	.
comp2420_c0	4.63527	4.39024	3.55267e-17	7.65981e-15	1296	.	.	.	.	.	.	.	.	.	.
comp3660_c0	2.65607	3.89338	4.24865e-17	9.0586e-15	362	.	.	.	.	.	.	.	.	.	.
comp12022_c1	2.07138	8.81822	4.62131e-17	9.79871e-15	1796	.	.	.	.	.	.	.	.	.	.
comp8024_c1	3.39306	5.38013	5.35154e-17	1.12847e-14	1783	.	.	.	.	.	.	.	.	.	.
comp17940_c0	2.16614	4.65436	5.94479e-17	1.24672e-14	750	.	.	cds.comp17940_c0_seq1|m.44860	1-750[+]	.	.	.	.	.	.
comp12701_c0	4.07052	2.16127	7.1078e-17	1.48252e-14	1308	.	.	.	.	.	.	.	.	.	.
comp32616_c0	6.69587	1.46145	9.27063e-17	1.92318e-14	994	.	.	.	.	.	.	.	.	.	.
comp12448_c0	6.46319	1.24294	1.28673e-16	2.62671e-14	701	.	.	.	.	.	.	.	.	.	.
comp9420_c0	4.26995	3.31806	1.59041e-16	3.179e-14	1679	.	.	.	.	.	.	.	.	.	.
comp13973_c0	4.95223	8.51441	3.87549e-16	7.62735e-14	2592	.	.	.	.	.	.	.	.	.	.
comp13515_c4	2.39352	6.20035	4.26172e-16	8.3447e-14	1114	.	.	cds.comp13515_c4_seq1|m.36511	2-1018[+]	.	.	.	ExpAA=24.23^PredHel=1^Topology=i276-298o	.	.
comp11133_c0	2.11081	6.0784	4.55697e-16	8.87754e-14	1738	.	.	cds.comp11133_c0_seq1|m.23237	120-1736[+]	.	PF04906.8^Tweety^Tweety^45-461^E:1.5e-08	.	ExpAA=111.81^PredHel=5^Topology=o63-85i106-128o237-259i272-294o428-447i	.	.
comp13091_c0	2.62811	7.84527	6.5983e-16	1.25985e-13	2863	.	.	.	.	.	.	.	.	.	.
comp19702_c0	3.73874	2.31667	6.70058e-16	1.27304e-13	1142	.	.	.	.	.	.	.	.	.	.
comp11643_c0	2.72874	3.26781	7.07499e-16	1.331e-13	1154	.	.	.	.	.	.	.	.	.	.
comp7311_c0	4.42378	2.62024	7.94023e-16	1.48649e-13	1215	.	.	.	.	.	.	.	.	.	.
comp12572_c0	5.01703	1.77977	8.80666e-16	1.61714e-13	546	.	.	.	.	.	.	.	.	.	.
comp2135_c0	2.26871	5.1088	9.44259e-16	1.71881e-13	3111	.	.	cds.comp2135_c0_seq1|m.2387	1477-2985[-]	.	PF00397.21^WW^WW domain^10-40^E:3.8e-05	.	ExpAA=90.36^PredHel=4^Topology=i211-233o278-300i307-329o359-381i	.	.
comp10011_c0	2.52628	5.33596	1.15076e-15	2.07645e-13	843	.	.	cds.comp10011_c0_seq1|m.19491	2-712[-]	.	.	.	.	.	.
comp12532_c5	2.06744	7.32849	1.15244e-15	2.07645e-13	1740	.	.	cds.comp12532_c5_seq1|m.29153	924-1739[-]	.	.	.	ExpAA=38.61^PredHel=2^Topology=o5-22i29-51o	.	.
comp3415_c2	2.25765	6.78385	1.19259e-15	2.13875e-13	2129	.	.	cds.comp3415_c2_seq1|m.5053	1-651[+]	.	.	.	.	.	.
comp3507_c0	4.07044	7.85655	1.47226e-15	2.62801e-13	2337	.	.	.	.	.	.	.	.	.	.
comp7177_c1	5.53093	1.94524	1.71328e-15	3.03007e-13	397	.	.	.	.	.	.	.	.	.	.
comp24050_c0	6.41194	1.20763	1.84739e-15	3.25225e-13	403	.	.	.	.	.	.	.	.	.	.
comp14815_c0	2.69845	6.1909	2.03721e-15	3.55382e-13	1493	.	.	.	.	.	.	.	.	.	.
comp8620_c0	3.54294	2.74298	2.59148e-15	4.47999e-13	619	.	.	.	.	.	.	.	.	.	.
comp9943_c0	3.34712	5.22812	2.85601e-15	4.91516e-13	369	.	.	.	.	.	.	.	.	.	.
comp6908_c0	3.88481	2.19294	4.32932e-15	7.3194e-13	1539	.	.	.	.	.	.	.	.	.	.
comp2644_c0	6.63356	2.16596	4.88478e-15	8.18638e-13	636	.	.	cds.comp2644_c0_seq1|m.3335	3-419[-]	.	.	.	ExpAA=18.48^PredHel=1^Topology=i24-46o	.	.
comp10416_c0	3.8794	3.79647	5.43085e-15	8.98384e-13	1067	.	.	.	.	.	.	.	.	.	.
comp22166_c0	3.7367	2.91861	7.27867e-15	1.18365e-12	1756	.	.	.	.	.	.	.	.	.	.
comp9472_c2	2.53135	3.058	8.23959e-15	1.32309e-12	353	.	.	cds.comp9472_c2_seq1|m.18001	1-351[+]	.	.	.	.	.	.
comp14196_c0	4.67101	7.00039	1.33372e-14	2.05564e-12	1223	.	.	.	.	.	.	.	.	.	.
comp12236_c0	2.57806	3.51895	1.58055e-14	2.38505e-12	2225	.	.	.	.	.	.	.	.	.	.
comp42985_c0	8.15048	1.01029	1.58473e-14	2.38505e-12	483	.	.	.	.	.	.	.	.	.	.
comp25325_c0	3.58562	2.49032	1.69808e-14	2.51349e-12	494	.	.	cds.comp25325_c0_seq1|m.53364	106-492[-]	.	.	.	ExpAA=38.48^PredHel=2^Topology=i62-80o90-109i	.	.
comp22534_c0	3.16409	4.29399	1.92839e-14	2.81398e-12	757	.	.	cds.comp22534_c0_seq1|m.50433	69-755[+]	.	.	.	.	.	.
comp24786_c0	2.80759	2.72376	2.36369e-14	3.39751e-12	1596	.	.	.	.	.	.	.	.	.	.
comp19421_c0	6.97838	1.69769	2.6917e-14	3.826e-12	595	.	.	.	.	.	.	.	.	.	.
comp226_c0	5.20151	1.31902	2.95649e-14	4.18688e-12	779	.	.	.	.	.	.	.	.	.	.
comp12308_c1	2.76331	9.36146	2.99566e-14	4.22675e-12	1896	.	.	.	.	.	.	.	.	.	.
comp20337_c0	3.85224	2.26665	3.64447e-14	5.08609e-12	1124	.	.	.	.	.	.	.	.	.	.
comp4072_c0	2.99965	4.41869	4.19684e-14	5.79376e-12	482	.	.	.	.	.	.	.	.	.	.
comp12863_c0	3.82388	5.86284	4.24225e-14	5.83545e-12	2281	.	.	cds.comp12863_c0_seq1|m.31192	2-1738[+]	.	.	.	ExpAA=33.80^PredHel=1^Topology=i32-54o	.	.
comp26006_c0	5.57983	1.19082	5.46335e-14	7.37492e-12	1113	.	.	.	.	.	.	.	.	.	.
comp5577_c0	4.464	1.52179	5.47671e-14	7.37492e-12	1366	.	.	.	.	.	.	.	.	.	.
comp8936_c0	4.70794	2.52699	5.7937e-14	7.7474e-12	807	.	.	.	.	.	.	.	.	.	.
comp4740_c0	2.29635	4.42123	6.15936e-14	8.17938e-12	977	.	.	.	.	.	.	.	.	.	.
comp13232_c0	2.35823	5.84686	7.75085e-14	1.02221e-11	1818	.	.	.	.	.	.	.	.	.	.
comp6939_c0	2.27836	3.70683	9.2049e-14	1.20568e-11	2388	.	.	.	.	.	.	.	.	.	.
comp7795_c1	2.7731	3.30177	1.04215e-13	1.3512e-11	2006	.	.	.	.	.	.	.	.	.	.
comp5996_c0	6.90993	1.6694	1.44812e-13	1.85092e-11	1705	.	.	cds.comp5996_c0_seq1|m.9948	510-1703[-]	.	.	.	.	.	.
comp17417_c0	2.32252	3.26006	1.47629e-13	1.86987e-11	619	.	.	.	.	.	.	.	.	.	.
comp14985_c0	2.73115	5.76149	1.59607e-13	2.00833e-11	1563	.	.	.	.	.	.	.	.	.	.
comp7890_c0	2.60768	5.43133	2.16048e-13	2.66964e-11	1847	.	.	cds.comp7890_c0_seq1|m.14253	62-1321[-]	.	.	.	.	.	.
comp4276_c0	2.17832	4.0118	2.16337e-13	2.66964e-11	951	.	.	.	.	.	.	.	.	.	.
comp20645_c0	3.48787	3.31737	3.93881e-13	4.72386e-11	1676	.	.	.	.	.	.	.	.	.	.
comp14318_c0	2.25984	5.05144	8.33576e-13	9.66494e-11	637	.	.	.	.	.	.	.	.	.	.
comp7495_c0	2.04744	7.94489	1.14621e-12	1.31311e-10	2390	.	.	.	.	.	.	.	.	.	.
comp18492_c0	2.96673	2.37445	1.41033e-12	1.59663e-10	1235	.	.	cds.comp18492_c0_seq1|m.45632	2-1234[+]	.	.	.	.	.	.
comp27416_c0	4.87453	1.0125	1.53707e-12	1.73498e-10	631	.	.	.	.	.	.	.	.	.	.
comp17120_c0	5.91442	3.41081	1.63512e-12	1.8242e-10	1272	.	.	.	.	.	.	.	.	.	.
comp2274_c0	2.13396	3.47175	1.92298e-12	2.1207e-10	612	.	.	cds.comp2274_c0_seq1|m.2660	2-355[+]	.	.	.	.	.	.
comp8788_c0	2.89367	2.63222	1.98466e-12	2.18245e-10	1076	.	.	cds.comp8788_c0_seq2|m.16435	3-1016[+]	.	.	.	.	.	.
comp5044_c0	3.59882	6.41187	2.05724e-12	2.24937e-10	1319	.	.	.	.	.	.	.	.	.	.
comp20670_c0	4.89185	1.3685	2.14623e-12	2.34e-10	822	.	.	.	.	.	.	.	.	.	.
comp42746_c0	7.78001	0.685591	2.34697e-12	2.55161e-10	383	.	.	cds.comp42746_c0_seq1|m.66280	1-381[+]	.	.	.	.	.	.
comp15203_c0	3.57966	1.72305	3.33645e-12	3.57672e-10	455	.	.	.	.	.	.	.	.	.	.
comp17265_c0	2.83791	2.82921	3.70797e-12	3.96391e-10	2241	.	.	.	.	.	.	.	.	.	.
comp26075_c0	3.19169	1.9123	5.17235e-12	5.37953e-10	693	.	.	.	.	.	.	.	.	.	.
comp8239_c1	2.09689	5.12481	5.43684e-12	5.63932e-10	720	.	.	.	.	.	.	.	.	.	.
comp6027_c0	4.34431	1.61828	6.06533e-12	6.22394e-10	852	.	.	.	.	.	.	.	.	.	.
comp21850_c0	3.29754	2.70138	6.77784e-12	6.86333e-10	534	.	.	cds.comp21850_c0_seq1|m.49640	2-532[-]	.	.	.	.	.	.
comp13619_c1	3.45395	13.3147	6.86128e-12	6.92953e-10	1282	.	.	.	.	.	.	.	.	.	.
comp17105_c0	2.82555	2.63939	7.28245e-12	7.33559e-10	1873	.	.	cds.comp17105_c0_seq1|m.43754	1-936[+]	.	.	.	.	.	.
comp16690_c0	3.26504	2.34367	9.40172e-12	9.37193e-10	490	.	.	.	.	.	.	.	.	.	.
comp11787_c0	2.10476	5.56881	9.4621e-12	9.40768e-10	1984	.	.	cds.comp11787_c0_seq1|m.25584	1-1494[-]	.	.	.	.	.	.
comp21070_c0	2.29516	3.44442	1.0053e-11	9.89267e-10	1674	.	.	cds.comp21070_c0_seq1|m.48743	3-1673[-]	.	.	.	.	.	.
comp14298_c0	3.39945	7.10853	1.09329e-11	1.06493e-09	2588	.	.	cds.comp14298_c0_seq1|m.39636	1487-2587[-]	.	PF03067.10^Chitin_bind_3^Chitin binding domain^149-362^E:2.9e-05	.	.	.	.
comp14004_c0	3.24021	7.70738	1.73454e-11	1.60406e-09	3359	.	.	cds.comp14004_c0_seq1|m.39028	195-1673[+]	.	.	sigP:1^19^0.708^YES	.	.	.
comp29248_c0	2.78562	2.17226	1.80756e-11	1.65562e-09	362	.	.	cds.comp29248_c0_seq1|m.56718	2-313[-]	.	.	.	.	.	.
comp3556_c1	2.59532	3.18701	1.87065e-11	1.70933e-09	830	.	.	.	.	.	.	.	.	.	.
comp34508_c0	5.26123	0.910544	2.08464e-11	1.89136e-09	1121	.	.	.	.	.	.	.	.	.	.
comp31211_c0	3.2682	1.8055	2.19822e-11	1.98036e-09	707	.	.	.	.	.	.	.	.	.	.
comp541_c0	4.21725	1.46172	2.36843e-11	2.11385e-09	816	.	.	cds.comp541_c0_seq1|m.480	242-814[+]	.	.	.	.	.	.
comp8325_c0	2.66005	3.23611	2.46911e-11	2.18845e-09	1901	.	.	.	.	.	.	.	.	.	.
comp11983_c1	2.12216	5.03962	3.17493e-11	2.76926e-09	1583	.	.	.	.	.	.	.	.	.	.
comp15436_c0	2.76597	4.06481	3.94561e-11	3.38002e-09	1528	.	.	.	.	.	.	.	.	.	.
comp1076_c0	7.84925	0.735709	4.03545e-11	3.44161e-09	512	.	.	.	.	.	.	.	.	.	.
comp9906_c0	2.38051	4.31455	4.48056e-11	3.76576e-09	352	.	.	.	.	.	.	.	.	.	.
comp8191_c0	2.72463	2.30804	4.50011e-11	3.77085e-09	1103	.	.	.	.	.	.	.	.	.	.
comp1735_c0	2.42599	2.64206	4.6608e-11	3.88009e-09	742	.	.	.	.	.	.	.	.	.	.
comp11466_c2	2.26084	3.47154	4.84709e-11	4.02644e-09	878	.	.	.	.	.	.	.	.	.	.
comp11685_c0	2.60885	2.68638	7.3463e-11	5.9355e-09	1118	.	.	.	.	.	.	.	.	.	.
comp15032_c0	7.48566	0.433705	7.61209e-11	6.12446e-09	1203	.	.	.	.	.	.	.	.	.	.
comp3877_c0	2.11314	4.20195	7.91311e-11	6.35333e-09	419	.	.	.	.	.	.	.	.	.	.
comp12573_c0	2.45021	3.06908	8.23739e-11	6.55881e-09	2037	.	.	cds.comp12573_c0_seq1|m.29387	335-1534[-]	.	.	.	.	.	.
comp26865_c0	5.71395	0.5964	8.5834e-11	6.79203e-09	462	.	.	.	.	.	.	.	.	.	.
comp22160_c0	3.65475	2.33996	9.0205e-11	7.06508e-09	814	.	.	.	.	.	.	.	.	.	.
comp15138_c0	2.13611	5.10412	1.00325e-10	7.80988e-09	1224	.	.	cds.comp15138_c0_seq1|m.41097	556-1224[-]	.	.	.	.	.	.
comp17259_c0	2.42652	2.41948	1.19976e-10	9.22735e-09	1013	.	.	.	.	.	.	.	.	.	.
comp12820_c0	4.3387	6.8467	1.56662e-10	1.17659e-08	693	.	.	.	.	.	.	.	.	.	.
comp9794_c1	3.16115	2.23114	1.65105e-10	1.23276e-08	454	.	.	cds.comp9794_c1_seq1|m.18846	1-453[-]	.	.	.	.	.	.
comp20581_c0	5.78478	0.652364	2.15952e-10	1.56669e-08	467	.	.	.	.	.	.	.	.	.	.
comp23974_c0	3.27188	1.83947	2.30202e-10	1.65204e-08	1281	.	.	.	.	.	.	.	.	.	.
comp6144_c0	2.05451	3.70929	2.30299e-10	1.65204e-08	1090	.	.	cds.comp6144_c0_seq1|m.10175	735-1088[+]	.	PF00041.16^fn3^Fibronectin type III domain^25-108^E:4.4e-06	.	.	.	.
comp29465_c0	2.77735	2.74014	2.31502e-10	1.65757e-08	896	.	.	cds.comp29465_c0_seq1|m.56896	1-894[+]	.	PF13833.1^EF_hand_6^EF-hand domain pair^104-139^E:0.0064`PF13499.1^EF_hand_5^EF-hand domain pair^116-174^E:1.6e-08`PF13833.1^EF_hand_6^EF-hand domain pair^148-176^E:9.3e-06`PF00036.27^efhand^EF hand^151-174^E:3.1e-06`PF13202.1^EF_hand_3^EF hand^156-174^E:	.	.	.	.
comp40697_c0	4.17006	1.02666	2.99286e-10	2.09217e-08	513	.	.	.	.	.	.	.	.	.	.
comp13392_c0	4.516	1.35535	3.04639e-10	2.12436e-08	458	.	.	.	.	.	.	.	.	.	.
comp29384_c0	3.38346	2.49387	3.36677e-10	2.32811e-08	1346	.	.	cds.comp29384_c0_seq1|m.56835	217-1344[+]	.	.	.	.	.	.
comp10305_c0	2.68514	2.13063	3.62715e-10	2.47692e-08	779	.	.	.	.	.	.	.	.	.	.
comp226_c1	5.13863	0.781105	3.90268e-10	2.65562e-08	506	.	.	.	.	.	.	.	.	.	.
comp12767_c0	2.5741	2.58222	4.15926e-10	2.81028e-08	1049	.	.	.	.	.	.	.	.	.	.
comp327_c0	2.84922	1.92052	4.37875e-10	2.93789e-08	1156	.	.	cds.comp327_c0_seq1|m.315	275-625[-]	.	.	.	.	.	.
comp3088_c0	2.15552	4.12313	4.9905e-10	3.31359e-08	852	.	.	.	.	.	.	.	.	.	.
comp9734_c0	2.42088	4.80104	5.25828e-10	3.45071e-08	2148	.	.	.	.	.	.	.	.	.	.
comp17479_c0	3.04837	2.85085	5.6587e-10	3.67461e-08	595	.	.	.	.	.	.	.	.	.	.
comp2392_c0	7.64754	0.558493	5.86898e-10	3.79972e-08	1293	.	.	cds.comp2392_c0_seq1|m.2857	290-1291[+]	.	.	.	.	.	.
comp6445_c0	3.57261	1.25661	5.87117e-10	3.79972e-08	514	.	.	.	.	.	.	.	.	.	.
comp44025_c0	5.13369	0.785642	6.20531e-10	3.9824e-08	914	.	.	cds.comp44025_c0_seq1|m.67096	2-682[+]	.	PF03567.9^Sulfotransfer_2^Sulfotransferase family^24-129^E:8.1e-07	.	.	.	.
comp37738_c0	4.03724	1.14994	6.22886e-10	3.99084e-08	445	.	.	.	.	.	.	.	.	.	.
comp32005_c0	4.38272	0.938367	7.01284e-10	4.43024e-08	653	.	.	.	.	.	.	.	.	.	.
comp39091_c0	2.06076	2.66371	7.34707e-10	4.61483e-08	379	.	.	cds.comp39091_c0_seq1|m.63769	3-377[+]	.	PF00097.20^zf-C3HC4^Zinc finger, C3HC4 type (RING finger)^36-69^E:0.0009	.	.	.	.
comp23309_c0	2.00321	3.12516	8.41953e-10	5.22855e-08	796	.	.	cds.comp23309_c0_seq1|m.51275	3-794[+]	.	.	.	.	.	.
comp26317_c0	2.12637	2.62958	1.00567e-09	6.16542e-08	616	.	.	cds.comp26317_c0_seq1|m.54306	89-616[+]	.	.	.	.	.	.
comp734_c0	5.64186	0.532715	1.05369e-09	6.42901e-08	911	.	.	.	.	.	.	.	.	.	.
comp29178_c0	2.05417	3.24698	1.0637e-09	6.47663e-08	1193	.	.	cds.comp29178_c0_seq1|m.56672	1-1182[+]	.	.	.	.	.	.
comp19086_c0	2.99543	2.27999	1.21743e-09	7.30639e-08	763	.	.	cds.comp19086_c0_seq1|m.46373	2-763[+]	.	.	.	.	.	.
comp7965_c0	2.64219	4.72002	1.28489e-09	7.66897e-08	1052	.	.	cds.comp7965_c0_seq1|m.14419	1-1050[-]	.	.	.	ExpAA=23.40^PredHel=1^Topology=i71-93o	.	.
comp9653_c0	4.0747	0.938648	1.43789e-09	8.52911e-08	960	.	.	.	.	.	.	.	.	.	.
comp20180_c0	4.08468	1.17003	1.54911e-09	9.11836e-08	452	.	.	.	.	.	.	.	.	.	.
comp19002_c1	2.79906	1.83957	1.69232e-09	9.84058e-08	503	.	.	.	.	.	.	.	.	.	.
comp19002_c0	4.12746	2.33447	2.09589e-09	1.19518e-07	2591	.	.	cds.comp19002_c0_seq1|m.46262	419-2590[-]	.	PF13181.1^TPR_8^Tetratricopeptide repeat^112-137^E:0.026	.	.	.	.
comp13547_c0	2.17059	9.67442	2.15504e-09	1.22347e-07	1588	.	.	.	.	.	.	.	.	.	.
comp13484_c0	2.77065	1.98297	2.20733e-09	1.24945e-07	956	.	.	.	.	.	.	.	.	.	.
comp19193_c0	2.58307	2.17113	2.21406e-09	1.25142e-07	867	.	.	cds.comp19193_c0_seq1|m.46519	2-865[-]	.	.	.	.	.	.
comp4115_c0	2.45729	3.64972	2.36822e-09	1.33071e-07	1194	.	.	.	.	.	.	.	.	.	.
comp13359_c1	3.98601	5.27524	2.45958e-09	1.374e-07	1549	.	.	cds.comp13359_c1_seq1|m.34989	232-1302[-]	.	.	.	ExpAA=42.46^PredHel=1^Topology=o272-294i	.	.
comp4208_c0	2.49003	5.07104	2.67644e-09	1.4822e-07	1112	.	.	cds.comp4208_c0_seq1|m.6875	240-1091[+]	.	.	.	ExpAA=85.58^PredHel=4^Topology=i85-107o117-139i146-165o222-244i	.	.
comp15689_c0	2.26926	3.07779	2.8264e-09	1.55626e-07	380	.	.	.	.	.	.	.	.	.	.
comp5501_c0	4.42602	1.25722	3.41186e-09	1.86259e-07	449	.	.	cds.comp5501_c0_seq1|m.9138	2-448[+]	.	.	.	.	.	.
comp36539_c0	5.73701	0.620845	4.15436e-09	2.22366e-07	420	.	.	cds.comp36539_c0_seq1|m.62165	3-419[+]	.	.	.	.	.	.
comp14407_c0	2.2704	5.06248	4.6321e-09	2.45146e-07	890	.	.	.	.	.	.	.	.	.	.
comp36772_c0	2.67153	1.7224	4.71557e-09	2.48933e-07	974	.	.	.	.	.	.	.	.	.	.
comp27554_c0	4.59302	0.763634	5.40577e-09	2.80355e-07	1350	.	.	.	.	.	.	.	.	.	.
comp13909_c0	2.3438	7.65401	5.61685e-09	2.89862e-07	1317	.	.	.	.	.	.	.	.	.	.
comp11113_c0	2.04804	3.75028	5.6193e-09	2.89862e-07	777	.	.	.	.	.	.	.	.	.	.
comp14964_c0	2.37456	4.25483	5.88244e-09	3.00208e-07	745	.	.	.	.	.	.	.	.	.	.
comp13557_c0	3.74642	1.22644	6.33389e-09	3.20266e-07	1150	.	.	cds.comp13557_c0_seq1|m.37101	2-364[+]	.	.	.	.	.	.
comp18546_c0	4.26026	1.10526	8.9515e-09	4.39873e-07	391	.	.	.	.	.	.	.	.	.	.
comp1552_c0	3.02378	1.43469	9.38282e-09	4.5989e-07	632	.	.	.	.	.	.	.	.	.	.
comp11072_c1	3.30064	2.18017	9.77728e-09	4.77395e-07	585	.	.	.	.	.	.	.	.	.	.
comp14759_c0	2.89812	4.13652	9.98728e-09	4.86754e-07	636	.	.	.	.	.	.	.	.	.	.
comp11383_c0	2.06081	6.24772	1.29152e-08	6.11925e-07	1380	.	.	cds.comp11383_c0_seq1|m.24144	3-1208[+]	.	.	.	ExpAA=55.17^PredHel=2^Topology=o32-54i75-97o	.	.
comp2449_c0	2.24331	2.26294	1.38148e-08	6.50532e-07	652	.	.	cds.comp2449_c0_seq1|m.2940	289-651[+]	.	.	.	.	.	.
comp17423_c0	7.23273	0.210907	1.7442e-08	7.99748e-07	432	.	.	.	.	.	.	.	.	.	.
comp19662_c0	3.46554	1.18113	1.75945e-08	8.05776e-07	1310	.	.	.	.	.	.	.	.	.	.
comp20785_c0	2.41309	1.92041	1.774e-08	8.10408e-07	1497	.	.	.	.	.	.	.	.	.	.
comp15161_c0	2.52047	2.78809	1.77575e-08	8.10408e-07	313	.	.	.	.	.	.	.	.	.	.
comp13469_c1	4.71705	0.452329	1.82455e-08	8.2867e-07	1141	.	.	.	.	.	.	.	.	.	.
comp44333_c0	2.51556	1.9931	1.85094e-08	8.37681e-07	657	.	.	cds.comp44333_c0_seq1|m.67297	1-657[-]	.	.	.	ExpAA=44.51^PredHel=2^Topology=i175-197o201-218i	.	.
comp5116_c0	2.19995	3.20159	1.87339e-08	8.46843e-07	1429	.	.	cds.comp5116_c0_seq1|m.8573	2-424[+]	.	PF01238.16^PMI_typeI^Phosphomannose isomerase type I^2-77^E:5.1e-05	.	.	.	.
comp8185_c0	2.65129	1.98305	1.87878e-08	8.48281e-07	1657	.	.	.	.	.	.	.	.	.	.
comp22305_c0	2.03415	2.76383	1.96151e-08	8.81486e-07	3116	.	.	cds.comp22305_c0_seq1|m.50157	346-3114[-]	.	PF02176.13^zf-TRAF^TRAF-type zinc finger^21-68^E:4.7e-05`PF02176.13^zf-TRAF^TRAF-type zinc finger^91-141^E:3.7e-06	.	.	.	.
comp20018_c0	3.42952	2.33968	1.98816e-08	8.90335e-07	972	.	.	.	.	.	.	.	.	.	.
comp18926_c0	2.44882	2.41742	2.15073e-08	9.57549e-07	1295	.	.	cds.comp18926_c0_seq1|m.46156	230-1294[+]	.	.	.	.	.	.
comp230_c0	2.4533	2.26684	2.17191e-08	9.64741e-07	963	.	.	cds.comp230_c0_seq1|m.207	1-864[-]	.	.	sigP:1^20^0.578^YES	.	.	.
comp17198_c0	2.14655	3.89274	2.28079e-08	1.00843e-06	2426	.	.	cds.comp17198_c0_seq1|m.43893	1700-2383[-]	.	.	.	.	.	.
comp13292_c0	3.19029	4.72196	2.7791e-08	1.2087e-06	3136	.	.	cds.comp13292_c0_seq1|m.34509	2663-2989[-]	.	.	.	ExpAA=23.97^PredHel=1^Topology=o5-22i	.	.
comp20172_c0	4.17417	0.424633	2.96587e-08	1.27606e-06	1963	.	.	.	.	.	.	.	.	.	.
comp48980_c0	6.89064	-0.0522141	3.26809e-08	1.38742e-06	429	.	.	.	.	.	.	.	.	.	.
comp13498_c0	3.20155	8.22455	3.44802e-08	1.45575e-06	2131	.	.	cds.comp13498_c0_seq1|m.36287	129-1133[+]	.	.	sigP:1^24^0.713^YES	.	.	.
comp12878_c0	2.56829	2.23919	3.47614e-08	1.46601e-06	472	.	.	.	.	.	.	.	.	.	.
comp43811_c0	7.07955	0.102297	3.56592e-08	1.49894e-06	896	.	.	.	.	.	.	.	.	.	.
comp12797_c4	2.21924	4.60602	3.56984e-08	1.49894e-06	489	.	.	.	.	.	.	.	.	.	.
comp44462_c0	4.69912	0.874715	4.11665e-08	1.7043e-06	585	.	.	.	.	.	.	.	.	.	.
comp13436_c0	5.18683	0.15832	4.17453e-08	1.7264e-06	445	.	.	cds.comp13436_c0_seq2|m.35602	1-444[+]	.	.	.	.	.	.
comp29180_c0	5.01594	0.702637	4.41354e-08	1.81375e-06	963	.	.	.	.	.	.	.	.	.	.
comp27340_c0	2.33491	1.93106	4.80436e-08	1.95734e-06	647	.	.	.	.	.	.	.	.	.	.
comp11817_c2	2.66996	3.32076	4.95054e-08	2.00625e-06	407	.	.	.	.	.	.	.	.	.	.
comp26032_c0	3.98275	1.76439	4.98011e-08	2.0161e-06	854	.	.	.	.	.	.	.	.	.	.
comp26002_c0	2.55871	1.71723	5.36515e-08	2.16059e-06	559	.	.	.	.	.	.	.	.	.	.
comp3507_c1	6.47623	1.25067	5.42052e-08	2.17629e-06	368	.	.	.	.	.	.	.	.	.	.
comp12787_c6	2.121	2.81528	5.44829e-08	2.18489e-06	1151	.	.	.	.	.	.	.	.	.	.
comp28361_c0	4.26173	0.522092	5.61985e-08	2.24198e-06	666	.	.	.	.	.	.	.	.	.	.
comp13614_c1	4.0183	1.10879	6.05136e-08	2.39422e-06	641	.	.	.	.	.	.	.	.	.	.
comp20028_c0	4.96938	0.654622	6.19619e-08	2.43645e-06	1365	.	.	.	.	.	.	.	.	.	.
comp24041_c0	3.50606	0.887848	6.3798e-08	2.50096e-06	1232	.	.	cds.comp24041_c0_seq1|m.52065	3-554[+]	.	.	.	ExpAA=46.40^PredHel=2^Topology=i21-43o63-85i	.	.
comp15063_c0	2.3421	4.96465	6.63294e-08	2.59225e-06	854	.	.	.	.	.	.	.	.	.	.
comp12221_c0	2.46395	2.08466	7.30944e-08	2.82784e-06	399	.	.	.	.	.	.	.	.	.	.
comp22029_c0	3.81518	1.62085	8.5838e-08	3.25428e-06	436	.	.	cds.comp22029_c0_seq1|m.49853	1-435[-]	.	.	.	.	.	.
comp42715_c0	6.89515	-0.0497692	8.58979e-08	3.25428e-06	756	.	.	.	.	.	.	.	.	.	.
comp11072_c0	7.38886	0.342972	9.47151e-08	3.54632e-06	407	.	.	.	.	.	.	.	.	.	.
comp4877_c0	3.14353	2.20959	9.72994e-08	3.63245e-06	715	.	.	.	.	.	.	.	.	.	.
comp15238_c0	2.19211	5.37533	1.00024e-07	3.72331e-06	1695	.	.	.	.	.	.	.	.	.	.
comp30425_c0	3.40625	0.770543	1.02377e-07	3.78226e-06	500	.	.	.	.	.	.	.	.	.	.
comp15810_c0	2.22834	2.68234	1.05702e-07	3.88937e-06	392	.	.	.	.	.	.	.	.	.	.
comp49877_c0	7.31279	0.297648	1.11553e-07	4.07345e-06	359	.	.	.	.	.	.	.	.	.	.
comp17764_c0	2.19728	2.22021	1.2975e-07	4.6538e-06	735	.	.	cds.comp17764_c0_seq1|m.44634	223-735[-]	.	.	.	.	.	.
comp17190_c0	3.40855	1.50888	1.40479e-07	4.97354e-06	521	.	.	.	.	.	.	.	.	.	.
comp11264_c0	4.19173	0.458443	1.60764e-07	5.59872e-06	929	.	.	cds.comp11264_c0_seq2|m.23682	3-416[-]	.	.	.	.	.	.
comp4703_c0	2.00796	2.79516	1.77257e-07	6.09567e-06	402	.	.	.	.	.	.	.	.	.	.
comp6278_c0	2.23713	2.09494	1.77904e-07	6.11202e-06	594	.	.	.	.	.	.	.	.	.	.
comp3833_c0	2.59627	1.71181	1.83334e-07	6.28775e-06	477	.	.	.	.	.	.	.	.	.	.
comp22987_c0	2.66973	1.22988	1.92416e-07	6.58747e-06	499	.	.	.	.	.	.	.	.	.	.
comp22188_c0	2.12795	2.0125	1.94402e-07	6.63767e-06	702	.	.	cds.comp22188_c0_seq1|m.50001	3-701[+]	.	PF14073.1^Cep57_CLD^Centrosome localisation domain of Cep57^2-167^E:1.6e-06	.	.	.	.
comp34494_c0	6.67189	-0.225859	2.1462e-07	7.23785e-06	833	.	.	.	.	.	.	.	.	.	.
comp8474_c0	4.85076	1.86898	2.30543e-07	7.72732e-06	894	.	.	.	.	.	.	.	.	.	.
comp1823_c0	5.0785	0.0827927	2.55204e-07	8.41427e-06	615	.	.	.	.	.	.	.	.	.	.
comp30891_c0	2.08731	2.23218	2.657e-07	8.71542e-06	956	.	.	cds.comp30891_c0_seq1|m.57988	1-954[-]	.	.	.	ExpAA=44.71^PredHel=2^Topology=o143-165i289-311o	.	.
comp14022_c0	2.26003	5.93019	3.4188e-07	1.08615e-05	1124	.	.	.	.	.	.	.	.	.	.
comp35103_c0	5.63377	0.54511	3.48128e-07	1.10326e-05	311	.	.	.	.	.	.	.	.	.	.
comp24663_c0	7.08063	0.11214	3.5518e-07	1.1219e-05	1376	.	.	cds.comp24663_c0_seq1|m.52687	244-1374[+]	.	.	.	ExpAA=43.11^PredHel=2^Topology=i316-335o350-372i	.	.
comp5369_c0	4.37702	0.152344	3.68851e-07	1.15956e-05	875	.	.	.	.	.	.	.	.	.	.
comp43463_c0	2.05296	1.9169	3.97734e-07	1.23999e-05	637	.	.	.	.	.	.	.	.	.	.
comp8619_c0	2.34979	2.53071	4.40051e-07	1.35379e-05	1377	.	.	cds.comp8619_c0_seq1|m.16061	140-742[+]	.	PF13806.1^Rieske_2^Rieske-like [2Fe-2S] domain^56-168^E:2.2e-09	sigP:1^17^0.535^YES	.	.	.
comp26951_c0	3.67698	1.19706	4.41828e-07	1.35638e-05	750	.	.	.	.	.	.	.	.	.	.
comp25939_c0	6.97546	0.0266725	5.37879e-07	1.61397e-05	424	.	.	cds.comp25939_c0_seq1|m.53925	3-422[+]	.	PF02415.12^Chlam_PMP^Chlamydia polymorphic membrane protein (Chlamydia_PMP) repeat^11-26^E:0.065`PF02415.12^Chlam_PMP^Chlamydia polymorphic membrane protein (Chlamydia_PMP) repeat^36-51^E:0.041	.	.	.	.
comp4115_c1	2.23097	2.39527	5.66136e-07	1.68951e-05	603	.	.	.	.	.	.	.	.	.	.
comp40050_c0	4.42937	0.218369	5.69046e-07	1.69688e-05	495	.	.	.	.	.	.	.	.	.	.
comp18618_c0	5.35462	3.08003	5.88987e-07	1.74955e-05	927	.	.	.	.	.	.	.	.	.	.
comp11817_c3	2.63224	2.90055	5.93366e-07	1.76119e-05	443	.	.	.	.	.	.	.	.	.	.
comp11500_c0	2.06883	2.86822	6.67931e-07	1.94049e-05	1431	.	.	.	.	.	.	.	.	.	.
comp13090_c0	6.72048	-0.193302	7.98843e-07	2.25426e-05	945	.	.	.	.	.	.	.	.	.	.
comp16930_c0	2.92464	1.35334	8.01597e-07	2.26037e-05	756	.	.	.	.	.	.	.	.	.	.
comp9155_c0	2.14355	2.8465	8.07275e-07	2.27326e-05	892	.	.	.	.	.	.	.	.	.	.
comp12281_c0	2.84227	1.67115	8.16837e-07	2.29324e-05	384	.	.	.	.	.	.	.	.	.	.
comp7057_c0	4.60631	3.18018	8.51903e-07	2.37777e-05	1123	.	.	cds.comp7057_c0_seq1|m.12051	102-416[+]	.	.	.	ExpAA=40.89^PredHel=2^Topology=i21-38o53-75i	.	.
comp36016_c0	2.65395	1.24229	8.64033e-07	2.40178e-05	1128	.	.	cds.comp36016_c0_seq1|m.61766	2-1126[+]	.	PF00612.22^IQ^IQ calmodulin-binding motif^96-112^E:0.18`PF00612.22^IQ^IQ calmodulin-binding motif^124-139^E:0.24	.	.	.	.
comp29834_c0	3.97058	0.266562	8.73161e-07	2.42301e-05	711	.	.	.	.	.	.	.	.	.	.
comp35689_c0	6.68719	-0.207367	8.94773e-07	2.47403e-05	460	.	.	.	.	.	.	.	.	.	.
comp5441_c0	2.6547	1.53385	9.20119e-07	2.53863e-05	1290	.	.	.	.	.	.	.	.	.	.
comp34240_c0	6.68108	-0.21021	9.72901e-07	2.66319e-05	636	.	.	.	.	.	.	.	.	.	.
comp5174_c0	6.54382	-0.317577	9.7553e-07	2.66849e-05	728	.	.	cds.comp5174_c0_seq1|m.8653	184-711[+]	.	.	.	.	.	.
comp40816_c0	4.8356	-0.114823	1.06319e-06	2.87549e-05	646	.	.	.	.	.	.	.	.	.	.
comp16611_c0	3.06332	1.27857	1.15315e-06	3.07972e-05	393	.	.	.	.	.	.	.	.	.	.
comp22087_c0	2.15	1.98664	1.1885e-06	3.16532e-05	363	.	.	cds.comp22087_c0_seq1|m.49905	1-363[+]	.	.	.	.	.	.
comp23606_c0	3.74678	0.423299	1.20901e-06	3.2066e-05	1291	.	.	cds.comp23606_c0_seq1|m.51640	888-1289[-]	.	.	.	.	.	.
comp4985_c0	2.02444	1.91359	1.30952e-06	3.43804e-05	914	.	.	cds.comp4985_c0_seq1|m.8369	1-729[+]	.	.	.	.	.	.
comp30264_c0	6.43001	2.46468	1.31606e-06	3.44993e-05	766	.	.	.	.	.	.	.	.	.	.
comp1096_c0	4.02506	0.331104	1.32235e-06	3.46174e-05	544	.	.	.	.	.	.	.	.	.	.
comp41296_c0	4.35033	0.157684	1.3244e-06	3.46473e-05	461	.	.	.	.	.	.	.	.	.	.
comp26752_c0	2.99122	1.88686	1.32986e-06	3.47666e-05	527	.	.	.	.	.	.	.	.	.	.
comp22037_c0	3.26054	0.710018	1.53108e-06	3.9147e-05	555	.	.	.	.	.	.	.	.	.	.
comp35399_c0	3.32209	0.916781	1.60739e-06	4.09074e-05	497	.	.	.	.	.	.	.	.	.	.
comp5198_c0	3.91252	0.24145	1.62889e-06	4.13724e-05	907	.	.	.	.	.	.	.	.	.	.
comp19081_c0	2.04984	2.63689	1.64555e-06	4.17127e-05	1449	.	.	.	.	.	.	.	.	.	.
comp29764_c0	3.54391	1.51471	1.75365e-06	4.40456e-05	1233	.	.	.	.	.	.	.	.	.	.
comp30265_c0	2.43992	1.4835	1.82124e-06	4.56534e-05	562	.	.	.	.	.	.	.	.	.	.
comp12090_c0	3.32888	1.16568	1.88036e-06	4.69516e-05	895	.	.	.	.	.	.	.	.	.	.
comp16275_c0	2.62418	0.95228	2.18827e-06	5.37371e-05	373	.	.	.	.	.	.	.	.	.	.
comp28157_c0	2.48071	1.08783	2.21878e-06	5.4341e-05	385	.	.	cds.comp28157_c0_seq1|m.55814	2-385[+]	.	.	.	.	.	.
comp17466_c0	2.97661	1.22801	2.23171e-06	5.45533e-05	602	.	.	.	.	.	.	.	.	.	.
comp25289_c0	3.58145	1.11825	2.30467e-06	5.60866e-05	1701	.	.	cds.comp25289_c0_seq1|m.53326	1-807[+]	.	.	.	.	.	.
comp24886_c0	2.7046	1.4596	2.6154e-06	6.29302e-05	538	.	.	.	.	.	.	.	.	.	.
comp32762_c0	2.52253	1.34536	2.69762e-06	6.46934e-05	784	.	.	.	.	.	.	.	.	.	.
comp26140_c0	3.3264	0.539797	2.871e-06	6.83943e-05	689	.	.	.	.	.	.	.	.	.	.
comp10366_c0	2.53493	2.54232	2.96226e-06	7.04809e-05	951	.	.	.	.	.	.	.	.	.	.
comp4026_c0	2.53991	2.83738	3.01838e-06	7.17716e-05	469	.	.	.	.	.	.	.	.	.	.
comp19574_c0	3.20078	1.58659	3.06277e-06	7.2737e-05	363	.	.	.	.	.	.	.	.	.	.
comp11666_c0	2.90639	1.36018	3.0869e-06	7.32294e-05	1765	.	.	.	.	.	.	.	.	.	.
comp16729_c0	2.54335	2.46252	3.15573e-06	7.46214e-05	792	.	.	.	.	.	.	.	.	.	.
comp28117_c0	2.19144	1.64853	3.2224e-06	7.59638e-05	1848	.	.	cds.comp28117_c0_seq1|m.55778	168-1847[+]	.	.	.	ExpAA=106.26^PredHel=5^Topology=o118-140i369-386o396-415i435-457o462-484i	.	.
comp42631_c0	3.55283	0.74122	3.25058e-06	7.65812e-05	680	.	.	cds.comp42631_c0_seq1|m.66176	3-617[+]	.	.	.	ExpAA=22.60^PredHel=1^Topology=o142-164i	.	.
comp32680_c0	4.74504	-0.17859	3.2992e-06	7.73923e-05	503	.	.	.	.	.	.	.	.	.	.
comp15284_c0	3.4941	2.01085	3.34725e-06	7.82343e-05	597	.	.	.	.	.	.	.	.	.	.
comp27399_c0	6.5057	-0.359926	3.4151e-06	7.96745e-05	799	.	.	.	.	.	.	.	.	.	.
comp7935_c0	2.61534	0.837048	3.48621e-06	8.1038e-05	385	.	.	.	.	.	.	.	.	.	.
comp43661_c0	4.75987	-0.169703	3.57309e-06	8.2907e-05	710	.	.	.	.	.	.	.	.	.	.
comp8260_c0	4.97208	-0.0151398	3.58333e-06	8.3044e-05	367	.	.	cds.comp8260_c0_seq1|m.15230	1-366[+]	.	.	.	.	.	.
comp25124_c0	2.43911	1.14988	3.79854e-06	8.75032e-05	532	.	.	cds.comp25124_c0_seq1|m.53166	2-409[+]	.	PF07896.7^DUF1674^Protein of unknown function (DUF1674)^101-135^E:1.3e-09	.	.	.	.
comp27757_c0	3.60299	0.813083	3.9e-06	8.96402e-05	379	.	.	.	.	.	.	.	.	.	.
comp12475_c0	2.33529	8.37657	3.95286e-06	9.05688e-05	511	.	.	.	.	.	.	.	.	.	.
comp14001_c0	2.09501	7.50452	4.10616e-06	9.35492e-05	1457	.	.	.	.	.	.	.	.	.	.
comp29271_c0	6.35942	-0.461044	4.45461e-06	0.000100623	543	.	.	.	.	.	.	.	.	.	.
comp31647_c0	4.18785	0.00118739	4.71422e-06	0.000105187	756	.	.	.	.	.	.	.	.	.	.
comp23681_c0	2.15347	2.64465	4.79095e-06	0.000106652	2159	.	.	cds.comp23681_c0_seq1|m.51727	2-2158[-]	.	PF02415.12^Chlam_PMP^Chlamydia polymorphic membrane protein (Chlamydia_PMP) repeat^307-323^E:0.011	sigP:1^29^0.47^YES	.	.	.
comp23160_c0	2.66421	0.994502	5.43315e-06	0.000118541	1001	.	.	.	.	.	.	.	.	.	.
comp23662_c0	2.20884	1.52536	5.72613e-06	0.000124297	582	.	.	cds.comp23662_c0_seq1|m.51705	200-580[+]	.	PF00172.13^Zn_clus^Fungal Zn(2)-Cys(6) binuclear cluster domain^32-66^E:0.00017	.	.	.	.
comp11461_c0	3.97534	1.06841	5.78491e-06	0.000125078	376	.	.	.	.	.	.	.	.	.	.
comp14101_c0	2.0233	4.28413	5.8682e-06	0.000126399	996	.	.	.	.	.	.	.	.	.	.
comp18153_c0	2.39908	1.8438	6.12479e-06	0.000131024	1123	.	.	.	.	.	.	.	.	.	.
comp29794_c0	3.49291	0.862051	6.25259e-06	0.000133312	528	.	.	.	.	.	.	.	.	.	.
comp18899_c0	2.03366	2.63548	6.29907e-06	0.000134154	907	.	.	cds.comp18899_c0_seq1|m.46131	3-905[-]	sp|P22792|CPN2_HUMAN^P22792^Q:192-294,H:102-204^38.46%ID^E:3e-10^RecName: Full=Carboxypeptidase N subunit 2;^Eukaryota; Metazoa; Chordata; Craniata; Vertebrata; Euteleostomi; Mammalia; Eutheria; Euarchontoglires; Primates; Haplorrhini; Catarrhini; Hominid	PF13855.1^LRR_8^Leucine rich repeat^23-69^E:6e-07`PF13504.1^LRR_7^Leucine rich repeat^36-51^E:13`PF13504.1^LRR_7^Leucine rich repeat^58-75^E:17`PF13504.1^LRR_7^Leucine rich repeat^190-203^E:630`PF13504.1^LRR_7^Leucine rich repeat^212-227^E:340`PF13504.1^L	.	.	COG4886^Leucine-rich repeat (LRR) protein	GO:0005576^cellular_component^extracellular region`GO:0030234^molecular_function^enzyme regulator activity`GO:0050821^biological_process^protein stabilization
comp24394_c0	2.64402	0.737994	7.12775e-06	0.000149972	876	.	.	.	.	.	.	.	.	.	.
comp40700_c0	6.3442	-0.46715	7.32988e-06	0.000153719	604	.	.	.	.	.	.	.	.	.	.
comp52527_c0	6.62518	-0.244451	7.37974e-06	0.00015454	450	.	.	.	.	.	.	.	.	.	.
comp13456_c3	2.06577	1.55702	7.38111e-06	0.00015454	928	.	.	.	.	.	.	.	.	.	.
comp29184_c0	6.43718	-0.401115	7.5723e-06	0.000157854	461	.	.	.	.	.	.	.	.	.	.
comp17131_c0	5.00647	0.678285	7.71503e-06	0.00016022	539	.	.	.	.	.	.	.	.	.	.
comp35624_c0	4.57983	-0.307496	7.75957e-06	0.000160624	656	.	.	.	.	.	.	.	.	.	.
comp25174_c0	4.2773	0.111412	7.96699e-06	0.000164386	508	.	.	.	.	.	.	.	.	.	.
comp37984_c0	6.55854	-0.325693	8.4347e-06	0.000172828	536	.	.	.	.	.	.	.	.	.	.
comp27327_c0	5.03327	0.0231367	9.2225e-06	0.00018727	1093	.	.	.	.	.	.	.	.	.	.
comp52719_c0	4.81452	-0.122562	9.73141e-06	0.000195618	357	.	.	.	.	.	.	.	.	.	.
comp9863_c0	4.06963	-0.0534076	9.97984e-06	0.000199795	700	.	.	.	.	.	.	.	.	.	.
comp29573_c0	6.75178	-0.143334	1.00939e-05	0.000201761	388	.	.	.	.	.	.	.	.	.	.
comp32807_c0	3.06911	0.549915	1.0306e-05	0.000205467	1024	.	.	.	.	.	.	.	.	.	.
comp25930_c0	6.27396	-0.524852	1.03124e-05	0.000205489	849	.	.	.	.	.	.	.	.	.	.
comp10118_c0	3.54071	0.261533	1.12864e-05	0.000223158	564	.	.	.	.	.	.	.	.	.	.
comp12958_c0	6.24196	-0.536983	1.18154e-05	0.000232064	1414	.	.	.	.	.	.	.	.	.	.
comp22323_c0	2.51787	1.27885	1.24056e-05	0.000242167	582	.	.	cds.comp22323_c0_seq1|m.50184	1-582[+]	.	.	.	.	.	.
comp36131_c0	5.15687	0.0939429	1.32744e-05	0.000256907	574	.	.	.	.	.	.	.	.	.	.
comp33811_c0	4.59611	-0.300608	1.43147e-05	0.000273493	787	.	.	.	.	.	.	.	.	.	.
comp1647_c0	3.22106	0.246937	1.45061e-05	0.000276424	637	.	.	.	.	.	.	.	.	.	.
comp4966_c0	3.57933	0.274737	1.46004e-05	0.000278081	729	.	.	cds.comp4966_c0_seq1|m.8344	272-727[-]	.	.	.	.	.	.
comp21223_c0	3.18547	0.759994	1.48049e-05	0.000281	1415	.	.	.	.	.	.	.	.	.	.
comp18081_c0	2.02132	1.56923	1.49197e-05	0.00028276	327	.	.	.	.	.	.	.	.	.	.
comp21639_c0	6.8911	-0.0754746	1.55057e-05	0.000292421	438	.	.	.	.	.	.	.	.	.	.
comp39737_c0	3.16615	0.406247	1.56383e-05	0.00029391	321	.	.	.	.	.	.	.	.	.	.
comp25099_c0	3.61904	-0.0064901	1.5931e-05	0.000298536	560	.	.	.	.	.	.	.	.	.	.
comp25300_c0	4.0311	-0.0878451	1.59629e-05	0.000298986	626	.	.	.	.	.	.	.	.	.	.
comp1492_c0	3.06647	0.516671	1.63321e-05	0.000305008	1156	.	.	.	.	.	.	.	.	.	.
comp33480_c0	4.20567	0.0426249	1.69301e-05	0.000314798	808	.	.	.	.	.	.	.	.	.	.
comp7637_c0	2.70159	5.66359	1.7556e-05	0.000325019	3187	.	.	cds.comp7637_c0_seq1|m.13599	2539-3186[-]	sp|P70805|ALGG_AZOVI^P70805^Q:1-123,H:304-425^35.2%ID^E:3e-11^RecName: Full=Poly(beta-D-mannuronate) C5 epimerase;^Bacteria; Proteobacteria; Gammaproteobacteria; Pseudomonadales; Pseudomonadaceae; Azotobacter	PF05048.8^NosD^Periplasmic copper-binding protein (NosD)^7-129^E:1.6e-13`PF13229.1^Beta_helix^Right handed beta helix region^8-170^E:3.3e-20`PF07602.6^DUF1565^Protein of unknown function (DUF1565)^59-161^E:9.8e-06	.	.	.	GO:0042597^cellular_component^periplasmic space`GO:0016853^molecular_function^isomerase activity`GO:0042121^biological_process^alginic acid biosynthetic process
comp4811_c0	2.03427	1.86914	1.77956e-05	0.00032882	1237	.	.	.	.	.	.	.	.	.	.
comp30715_c0	6.57109	-0.321407	1.79223e-05	0.000330524	487	.	.	.	.	.	.	.	.	.	.
comp37795_c0	2.39857	1.05208	1.82576e-05	0.00033574	350	.	.	cds.comp37795_c0_seq1|m.62899	1-348[+]	.	.	.	.	.	.
comp26224_c0	2.05781	1.28957	1.96254e-05	0.000357466	1033	.	.	cds.comp26224_c0_seq1|m.54206	2-1033[+]	.	.	.	.	.	.
comp30398_c0	2.34409	1.2019	2.13961e-05	0.000384129	1391	.	.	.	.	.	.	.	.	.	.
comp12187_c1	3.29626	0.330201	2.24056e-05	0.000399019	1059	.	.	.	.	.	.	.	.	.	.
comp38385_c0	5.01208	0.0483803	2.24057e-05	0.000399019	564	.	.	.	.	.	.	.	.	.	.
comp43453_c0	4.65035	-0.275795	2.31121e-05	0.000409343	423	.	.	.	.	.	.	.	.	.	.
comp30385_c0	4.59559	-0.287594	2.31134e-05	0.000409343	926	.	.	.	.	.	.	.	.	.	.
comp8044_c0	3.10923	0.160368	2.31482e-05	0.000409769	782	.	.	cds.comp8044_c0_seq1|m.14651	51-599[-]	.	.	.	.	.	.
comp979_c0	6.05383	-0.673473	2.35322e-05	0.000415992	701	.	.	.	.	.	.	.	.	.	.
comp19825_c0	2.4721	1.92095	2.35629e-05	0.000416053	663	.	.	.	.	.	.	.	.	.	.
comp27003_c0	3.96666	-0.168209	2.38665e-05	0.000419776	495	.	.	cds.comp27003_c0_seq1|m.54783	2-409[+]	.	.	.	.	.	.
comp26635_c0	4.44132	-0.403051	2.42566e-05	0.000425466	1104	.	.	.	.	.	.	.	.	.	.
comp16891_c0	6.06026	-0.671132	2.44493e-05	0.000427869	358	.	.	.	.	.	.	.	.	.	.
comp25123_c0	3.4402	0.429371	2.53981e-05	0.000440456	603	.	.	.	.	.	.	.	.	.	.
comp17661_c0	3.21048	1.45807	2.55285e-05	0.000442517	591	.	.	.	.	.	.	.	.	.	.
comp6410_c0	2.47799	2.10371	2.61164e-05	0.000451339	745	.	.	cds.comp6410_c0_seq1|m.10668	73-744[-]	.	PF00004.24^AAA^ATPase family associated with various cellular activities (AAA)^9-120^E:5.1e-09`PF07728.9^AAA_5^AAA domain (dynein-related subfamily)^9-85^E:3e-05	.	.	.	.
comp24800_c0	6.14898	-0.604245	3.29059e-05	0.000551845	494	.	.	.	.	.	.	.	.	.	.
comp13295_c0	3.06378	1.48342	3.3124e-05	0.000554301	1063	.	.	.	.	.	.	.	.	.	.
comp11613_c0	3.42535	0.173086	3.6635e-05	0.000605503	784	.	.	.	.	.	.	.	.	.	.
comp33096_c0	3.91394	-0.191255	3.85077e-05	0.000631289	494	.	.	.	.	.	.	.	.	.	.
comp7479_c0	2.9909	0.624971	3.88059e-05	0.000635364	629	.	.	.	.	.	.	.	.	.	.
comp39040_c0	6.33048	-0.471875	3.99173e-05	0.000650507	367	.	.	.	.	.	.	.	.	.	.
comp32656_c0	3.17344	0.457578	4.06064e-05	0.000659776	702	.	.	cds.comp32656_c0_seq1|m.59320	1-384[-]	.	.	.	.	.	.
comp22865_c0	2.56222	0.873812	4.07886e-05	0.000662176	594	.	.	.	.	.	.	.	.	.	.
comp30815_c0	4.4032	-0.431694	4.09143e-05	0.000663655	937	.	.	.	.	.	.	.	.	.	.
comp17310_c0	2.01203	2.61087	4.27848e-05	0.000689334	801	.	.	.	.	.	.	.	.	.	.
comp12540_c0	4.56785	-0.32541	4.43647e-05	0.000710316	462	.	.	.	.	.	.	.	.	.	.
comp37796_c0	2.23865	0.831186	4.44647e-05	0.000711028	597	.	.	.	.	.	.	.	.	.	.
comp11355_c3	2.85493	0.799007	4.58289e-05	0.000730104	645	.	.	.	.	.	.	.	.	.	.
comp22299_c0	2.69607	1.60704	4.65894e-05	0.00074099	883	.	.	cds.comp22299_c0_seq1|m.50147	2-430[+]	.	.	sigP:1^19^0.532^YES	ExpAA=33.71^PredHel=1^Topology=o37-59i	.	.
comp27168_c0	6.12431	-0.630888	4.69779e-05	0.000746241	661	.	.	.	.	.	.	.	.	.	.
comp5886_c0	2.42346	0.771321	4.79437e-05	0.000759911	540	.	.	.	.	.	.	.	.	.	.
comp42949_c0	2.93753	0.447829	5.2613e-05	0.000823915	694	.	.	.	.	.	.	.	.	.	.
comp35380_c0	3.39679	0.136993	5.32311e-05	0.000831382	530	.	.	.	.	.	.	.	.	.	.
comp30532_c0	3.50792	-0.0647929	5.4206e-05	0.0008436	787	.	.	.	.	.	.	.	.	.	.
comp17328_c0	2.83609	1.2256	5.60915e-05	0.000869179	720	.	.	cds.comp17328_c0_seq1|m.44097	1-429[-]	.	.	sigP:1^26^0.881^YES	ExpAA=22.57^PredHel=1^Topology=i7-29o	.	.
comp561_c0	5.95041	-0.746848	5.77799e-05	0.000892346	429	.	.	cds.comp561_c0_seq1|m.505	1-429[+]	.	.	.	.	.	.
comp12504_c0	2.66401	0.910204	6.43764e-05	0.00098119	667	.	.	.	.	.	.	.	.	.	.
comp48800_c0	3.17603	-0.026977	6.47692e-05	0.000986393	385	.	.	cds.comp48800_c0_seq1|m.70020	2-385[-]	.	.	.	ExpAA=22.48^PredHel=1^Topology=o47-69i	.	.
comp5743_c0	6.16641	-0.597834	6.58803e-05	0.000999744	686	.	.	.	.	.	.	.	.	.	.
comp5020_c0	3.39876	0.413486	6.5978e-05	0.00100083	1811	.	.	.	.	.	.	.	.	.	.
comp32871_c0	3.28494	0.0605838	6.76049e-05	0.00102268	585	.	.	.	.	.	.	.	.	.	.
comp28568_c0	4.06788	-0.0521915	6.77596e-05	0.00102462	533	.	.	.	.	.	.	.	.	.	.
comp42938_c0	3.64867	0.0171221	7.20219e-05	0.00107719	354	.	.	.	.	.	.	.	.	.	.
comp26754_c0	2.56158	0.433628	7.32377e-05	0.00109366	544	.	.	.	.	.	.	.	.	.	.
comp51777_c0	5.93971	-0.75038	7.39896e-05	0.00110275	984	.	.	.	.	.	.	.	.	.	.
comp35863_c0	5.9397	-0.75038	7.40364e-05	0.00110302	652	.	.	.	.	.	.	.	.	.	.
comp38889_c0	4.36725	-0.469328	7.71237e-05	0.00114236	515	.	.	.	.	.	.	.	.	.	.
comp12519_c1	2.36201	1.23852	7.7257e-05	0.00114389	737	.	.	.	.	.	.	.	.	.	.
comp989_c0	5.96058	-0.743551	8.15682e-05	0.0011971	523	.	.	.	.	.	.	.	.	.	.
comp20120_c0	3.54405	0.735024	8.65265e-05	0.00125969	371	.	.	.	.	.	.	.	.	.	.
comp47131_c0	5.99981	-0.710627	8.66572e-05	0.0012607	488	.	.	cds.comp47131_c0_seq1|m.68959	4-486[-]	.	.	.	.	.	.
comp28163_c0	4.58866	0.296499	8.95988e-05	0.00129564	991	.	.	.	.	.	.	.	.	.	.
comp31800_c0	5.87974	-0.790338	9.12174e-05	0.00131508	374	.	.	.	.	.	.	.	.	.	.
comp36102_c0	2.97559	0.0543535	9.13664e-05	0.00131574	633	.	.	cds.comp36102_c0_seq1|m.61836	169-540[+]	.	.	.	.	.	.
comp16615_c0	2.62936	1.63678	9.40674e-05	0.00135008	921	.	.	.	.	.	.	.	.	.	.
comp28315_c0	6.21147	-0.564283	9.48246e-05	0.00135942	659	.	.	.	.	.	.	.	.	.	.
comp8436_c0	5.47428	0.396006	9.48666e-05	0.00135952	923	.	.	.	.	.	.	.	.	.	.
comp29525_c0	3.23428	0.285972	0.000100521	0.00142987	1049	.	.	.	.	.	.	.	.	.	.
comp1105_c0	2.68094	0.357501	0.000105428	0.00148699	848	.	.	.	.	.	.	.	.	.	.
comp29442_c0	2.39275	0.549733	0.000112485	0.0015761	1684	.	.	cds.comp29442_c0_seq1|m.56879	1-1572[+]	.	PF12796.2^Ank_2^Ankyrin repeats (3 copies)^46-147^E:3e-11`PF00023.25^Ank^Ankyrin repeat^74-95^E:0.0045`PF00023.25^Ank^Ankyrin repeat^117-147^E:0.00029`PF13606.1^Ank_3^Ankyrin repeat^117-143^E:0.0016	.	.	.	.
comp13319_c0	2.29089	2.97504	0.000114869	0.00160424	475	.	.	.	.	.	.	.	.	.	.
comp12918_c0	2.31029	0.605697	0.000117684	0.00163997	1550	.	.	.	.	.	.	.	.	.	.
comp16607_c0	3.00348	0.664221	0.000118385	0.00164795	901	.	.	.	.	.	.	.	.	.	.
comp27859_c0	2.95312	1.00931	0.000120573	0.00167173	888	.	.	.	.	.	.	.	.	.	.
comp34344_c0	5.80689	-0.834821	0.00012605	0.00173638	615	.	.	.	.	.	.	.	.	.	.
comp12444_c0	3.25317	2.06286	0.000126208	0.00173782	2312	.	.	.	.	.	.	.	.	.	.
comp18105_c0	2.90435	0.366899	0.000128333	0.00176138	806	.	.	.	.	.	.	.	.	.	.
comp33536_c0	4.50948	-0.373469	0.000134117	0.00182717	511	.	.	.	.	.	.	.	.	.	.
comp5578_c0	2.18227	1.68111	0.000139506	0.00188785	648	.	.	.	.	.	.	.	.	.	.
comp22664_c0	3.30111	-0.223543	0.0001419	0.00191486	478	.	.	.	.	.	.	.	.	.	.
comp8992_c0	2.68953	1.22636	0.000143239	0.00193088	1339	.	.	cds.comp8992_c0_seq2|m.16853	54-428[-]	.	PF00734.13^CBM_1^Fungal cellulose binding domain^61-89^E:7.2e-06`PF00734.13^CBM_1^Fungal cellulose binding domain^101-124^E:2.2e-06	.	.	.	.
comp13348_c0	3.39723	2.13086	0.000152541	0.00204193	1286	.	.	cds.comp13348_c0_seq1|m.34948	753-1286[-]	.	.	sigP:1^33^0.683^YES	.	.	.
comp13407_c0	3.17928	0.391999	0.000159427	0.00212226	535	.	.	.	.	.	.	.	.	.	.
comp22998_c0	3.2966	0.0430541	0.000159857	0.00212652	577	.	.	.	.	.	.	.	.	.	.
comp31635_c0	5.75652	-0.872301	0.000162363	0.0021509	862	.	.	.	.	.	.	.	.	.	.
comp33354_c0	3.68407	0.0483377	0.000164041	0.00216939	451	.	.	cds.comp33354_c0_seq1|m.59837	2-451[+]	.	.	.	ExpAA=20.77^PredHel=1^Topology=o33-55i	.	.
comp24053_c0	3.22004	0.843144	0.000165741	0.00218585	777	.	.	.	.	.	.	.	.	.	.
comp17985_c0	3.06814	0.51188	0.000169604	0.00222469	809	.	.	.	.	.	.	.	.	.	.
comp34659_c0	4.02146	-0.11545	0.000174765	0.00228522	458	.	.	.	.	.	.	.	.	.	.
comp31701_c0	4.33577	-0.470689	0.000175213	0.0022903	612	.	.	.	.	.	.	.	.	.	.
comp37422_c0	4.42407	-0.450516	0.000192698	0.00248167	653	.	.	.	.	.	.	.	.	.	.
comp50902_c0	5.91496	-0.758202	0.000212553	0.00269487	377	.	.	.	.	.	.	.	.	.	.
comp37104_c0	5.82645	-0.828792	0.000219772	0.00276811	453	.	.	.	.	.	.	.	.	.	.
comp49636_c0	5.73562	-0.878737	0.00023392	0.00292542	407	.	.	cds.comp49636_c0_seq1|m.70568	2-406[+]	.	.	.	.	.	.
comp28930_c0	2.3425	0.773744	0.000238591	0.00297293	392	.	.	.	.	.	.	.	.	.	.
comp25604_c0	3.62418	0.0254286	0.000244283	0.00303204	850	.	.	.	.	.	.	.	.	.	.
comp32442_c0	3.08568	-0.0667504	0.000265837	0.00325744	396	.	.	.	.	.	.	.	.	.	.
comp39487_c0	4.52321	-0.356992	0.000274319	0.00334217	421	.	.	.	.	.	.	.	.	.	.
comp30389_c0	2.23159	1.44323	0.000281412	0.00340695	626	.	.	cds.comp30389_c0_seq1|m.57624	3-626[-]	.	.	.	.	.	.
comp11062_c0	2.2127	1.77782	0.000304351	0.00364101	902	.	.	.	.	.	.	.	.	.	.
comp28940_c0	2.51395	0.101433	0.000307128	0.00366624	317	.	.	.	.	.	.	.	.	.	.
comp27492_c0	5.7644	-0.870192	0.000310757	0.0037015	545	.	.	.	.	.	.	.	.	.	.
comp23228_c0	2.42008	0.472142	0.000316102	0.0037512	713	.	.	cds.comp23228_c0_seq1|m.51183	3-713[+]	.	.	.	.	.	.
comp33781_c0	2.66114	0.0354122	0.000319427	0.00378014	403	.	.	.	.	.	.	.	.	.	.
comp20436_c0	2.03018	1.41523	0.000320721	0.00379139	889	.	.	.	.	.	.	.	.	.	.
comp28938_c0	5.77881	-0.865856	0.000324025	0.00382159	457	.	.	.	.	.	.	.	.	.	.
comp27235_c0	2.38347	0.165632	0.00032765	0.0038622	629	.	.	.	.	.	.	.	.	.	.
comp18425_c0	2.80538	1.45685	0.00032767	0.0038622	1249	.	.	.	.	.	.	.	.	.	.
comp22320_c0	2.93002	0.0620647	0.0003329	0.00391444	706	.	.	.	.	.	.	.	.	.	.
comp13150_c0	2.04096	1.06099	0.000346781	0.00405385	753	.	.	.	.	.	.	.	.	.	.
comp7677_c1	4.12129	-0.630022	0.000364265	0.00422477	381	.	.	.	.	.	.	.	.	.	.
comp16301_c0	2.04808	1.01213	0.000372224	0.00429889	767	.	.	.	.	.	.	.	.	.	.
comp30778_c0	2.449	0.225779	0.000389361	0.00446314	665	.	.	.	.	.	.	.	.	.	.
comp339_c0	2.95265	0.283803	0.000403168	0.00459542	757	.	.	cds.comp339_c0_seq1|m.323	3-545[+]	.	.	.	.	.	.
comp420_c0	3.44798	-0.530263	0.000414404	0.00470254	464	.	.	.	.	.	.	.	.	.	.
comp24697_c0	2.42828	0.356845	0.000415612	0.00471485	1071	.	.	.	.	.	.	.	.	.	.
comp33834_c0	5.73053	-0.880023	0.000419372	0.00474908	623	.	.	.	.	.	.	.	.	.	.
comp5737_c0	3.15163	-0.343342	0.000419623	0.00475053	1508	.	.	.	.	.	.	.	.	.	.
comp19915_c0	2.0028	1.50459	0.000440171	0.00494108	950	.	.	.	.	.	.	.	.	.	.
comp26040_c0	5.79835	-0.837017	0.000440188	0.00494108	650	.	.	.	.	.	.	.	.	.	.
comp30030_c0	4.39456	-0.413914	0.000446797	0.00500501	712	.	.	.	.	.	.	.	.	.	.
comp610_c0	4.16174	-0.626506	0.000450997	0.00504323	1563	.	.	.	.	.	.	.	.	.	.
comp6568_c1	3.82169	0.126214	0.000467551	0.00518903	610	.	.	.	.	.	.	.	.	.	.
comp20716_c0	2.57621	0.335266	0.00046823	0.00519507	484	.	.	.	.	.	.	.	.	.	.
comp30975_c0	5.62521	-0.958505	0.000472309	0.00523283	341	.	.	.	.	.	.	.	.	.	.
comp50_c0	5.62521	-0.958505	0.000472315	0.00523283	574	.	.	.	.	.	.	.	.	.	.
comp9062_c0	2.688	0.271411	0.000489318	0.00537698	573	.	.	.	.	.	.	.	.	.	.
comp26768_c0	3.25611	0.0245948	0.000493067	0.00540501	469	.	.	.	.	.	.	.	.	.	.
comp19970_c0	4.05556	-0.679626	0.00049675	0.00543609	636	.	.	.	.	.	.	.	.	.	.
comp30304_c0	5.98605	-0.736951	0.000497374	0.00543979	555	.	.	.	.	.	.	.	.	.	.
comp18332_c0	3.78933	-0.279262	0.000497937	0.00544284	460	.	.	.	.	.	.	.	.	.	.
comp10453_c0	2.93543	0.0462267	0.000500035	0.00546422	731	.	.	cds.comp10453_c0_seq1|m.20961	300-665[+]	.	.	.	.	.	.
comp34119_c0	2.75158	-0.0953441	0.000500834	0.00546983	701	.	.	cds.comp34119_c0_seq1|m.60301	1-300[+]	.	.	.	.	.	.
comp1936_c0	4.68089	-0.251062	0.000506065	0.00551951	1002	.	.	.	.	.	.	.	.	.	.
comp27671_c0	2.35776	0.746176	0.000517087	0.00561538	580	.	.	.	.	.	.	.	.	.	.
comp19593_c0	2.80344	-0.0377468	0.000524056	0.00567661	559	.	.	.	.	.	.	.	.	.	.
comp17376_c0	2.89758	1.68775	0.000527314	0.00570868	624	.	.	.	.	.	.	.	.	.	.
comp762_c0	2.02862	1.04941	0.000529313	0.00572709	723	.	.	.	.	.	.	.	.	.	.
comp23781_c0	5.86242	-0.818694	0.000532547	0.0057572	706	.	.	.	.	.	.	.	.	.	.
comp49993_c0	3.71307	-0.32047	0.000536246	0.00579067	506	.	.	.	.	.	.	.	.	.	.
comp30006_c0	5.52979	-1.01069	0.000537759	0.00580252	392	.	.	.	.	.	.	.	.	.	.
comp5445_c0	2.72088	0.446058	0.000537797	0.00580252	633	.	.	.	.	.	.	.	.	.	.
comp29901_c0	2.35045	1.38265	0.000540109	0.00582092	515	.	.	.	.	.	.	.	.	.	.
comp22697_c0	2.18579	1.01885	0.000543523	0.00584622	469	.	.	.	.	.	.	.	.	.	.
comp44628_c0	5.78674	-0.863979	0.000561342	0.00601597	492	.	.	cds.comp44628_c0_seq1|m.67468	3-491[+]	.	.	.	.	.	.
comp2733_c0	2.38996	1.58424	0.000563779	0.0060303	2063	.	.	cds.comp2733_c0_seq1|m.3479	1705-2061[-]	.	.	.	.	.	.
comp49908_c0	2.25164	1.11373	0.000565496	0.00604529	595	.	.	cds.comp49908_c0_seq1|m.70746	80-433[+]	.	.	.	ExpAA=41.65^PredHel=2^Topology=i17-39o59-81i	.	.
comp24495_c0	2.44287	0.502785	0.000570424	0.00609008	340	.	.	.	.	.	.	.	.	.	.
comp47815_c0	3.37036	-0.555254	0.000570742	0.00609008	455	.	.	.	.	.	.	.	.	.	.
comp33462_c0	3.08145	0.408261	0.000578689	0.00616565	966	.	.	.	.	.	.	.	.	.	.
comp18875_c0	2.24796	0.625076	0.000598964	0.0063395	395	.	.	.	.	.	.	.	.	.	.
comp52621_c0	2.61395	1.06427	0.000606097	0.00640088	467	.	.	.	.	.	.	.	.	.	.
comp38320_c0	5.63472	-0.955993	0.000617362	0.00649661	421	.	.	.	.	.	.	.	.	.	.
comp106_c0	2.7019	0.25879	0.00061899	0.00651016	391	.	.	.	.	.	.	.	.	.	.
comp26139_c0	5.59559	-0.966988	0.000619317	0.00651093	613	.	.	.	.	.	.	.	.	.	.
comp719_c0	2.66983	0.25551	0.000621537	0.00653159	859	.	.	.	.	.	.	.	.	.	.
comp18601_c1	2.98102	0.786828	0.000627216	0.00658046	1962	.	.	.	.	.	.	.	.	.	.
comp3497_c0	2.04141	7.40818	0.000669333	0.00695201	3951	.	.	cds.comp3497_c0_seq1|m.5288	83-1705[+]	.	.	sigP:1^29^0.624^YES	.	.	.
comp32649_c0	5.70624	-0.911346	0.000712134	0.00731539	498	.	.	.	.	.	.	.	.	.	.
comp24901_c0	2.7343	0.13942	0.000744952	0.00760974	905	.	.	.	.	.	.	.	.	.	.
comp4845_c0	3.6296	-0.0258429	0.000750658	0.00765986	565	.	.	.	.	.	.	.	.	.	.
comp38523_c0	5.72208	-0.90696	0.000755387	0.00769585	602	.	.	.	.	.	.	.	.	.	.
comp2875_c1	2.90795	0.601915	0.000783198	0.00793076	689	.	.	.	.	.	.	.	.	.	.
comp252_c0	2.60295	0.192745	0.000793055	0.00800556	669	.	.	.	.	.	.	.	.	.	.
comp31052_c0	3.43604	-0.515582	0.000799374	0.00806053	1180	.	.	.	.	.	.	.	.	.	.
comp27954_c0	2.13783	0.679577	0.000817394	0.00821418	998	.	.	.	.	.	.	.	.	.	.
comp46521_c0	3.44366	-0.49472	0.000818572	0.00821912	526	.	.	.	.	.	.	.	.	.	.
comp5054_c1	4.24191	-0.550751	0.000821528	0.00823846	624	.	.	.	.	.	.	.	.	.	.
comp8354_c0	2.47278	1.82243	0.000834626	0.00833064	1378	.	.	.	.	.	.	.	.	.	.
comp30809_c0	6.36269	-0.42506	0.000836214	0.00834431	467	.	.	.	.	.	.	.	.	.	.
comp27788_c0	3.36952	-0.55723	0.000837307	0.00835305	656	.	.	cds.comp27788_c0_seq1|m.55530	2-655[+]	.	.	.	.	.	.
comp25079_c0	5.62895	-0.95791	0.000848371	0.00844147	474	.	.	cds.comp25079_c0_seq1|m.53119	3-326[+]	.	.	.	.	.	.
comp30409_c0	3.84513	-0.235853	0.000866263	0.00858833	553	.	.	.	.	.	.	.	.	.	.
comp5634_c0	2.3868	0.673038	0.000880314	0.00870291	1175	.	.	.	.	.	.	.	.	.	.
comp33669_c0	3.26372	-0.633799	0.000902729	0.00889211	473	.	.	.	.	.	.	.	.	.	.
comp22453_c0	4.17607	-0.623942	0.000951331	0.00928067	711	.	.	.	.	.	.	.	.	.	.
comp50116_c0	3.47759	-0.0869799	0.00096818	0.00941871	530	.	.	cds.comp50116_c0_seq1|m.70865	3-530[-]	.	PF00066.12^Notch^LNR domain^86-109^E:4.8e-08	.	.	.	.
comp10931_c0	5.77425	-0.867616	0.000986632	0.00955945	473	.	.	.	.	.	.	.	.	.	.
comp9688_c0	2.1385	1.35168	0.00099964	0.00964894	542	.	.	.	.	.	.	.	.	.	.
comp44645_c0	2.41176	0.190048	0.00100102	0.00965743	303	.	.	.	.	.	.	.	.	.	.
comp19604_c0	2.20427	0.532004	0.00101506	0.0097695	375	.	.	.	.	.	.	.	.	.	.
comp21751_c0	2.44303	-0.112845	0.00103445	0.00992256	450	.	.	.	.	.	.	.	.	.	.
comp26237_c0	2.59319	-0.197908	0.00104415	0.00999561	374	.	.	.	.	.	.	.	.	.	.

## Sheet: 2°C LLC vs 2°C LLA down
gene_id	logFC	logCPM	PValue	FDR	length	Top_BLASTX_hit	RNAMMER	prot_id	prot_coords	Top_BLASTP_hit	PFAM	SignalP	TmHMM	eggnog	gene_ontology
comp26249_c0	-3.0098	0.699629	5.3993e-05	0.0008419	1660	sp|P51281|YCF45_PORPU^P51281^Q:1502-762,H:5-233^39.22%ID^E:6e-35^RecName: Full=Uncharacterized protein ycf45;^Eukaryota; Rhodophyta; Bangiophyceae; Bangiales; Bangiaceae; Porphyra	.	cds.comp26249_c0_seq1|m.54228	360-1487[-]	sp|P51281|YCF45_PORPU^P51281^Q:17-324,H:23-308^36.91%ID^E:3e-45^RecName: Full=Uncharacterized protein ycf45;^Eukaryota; Rhodophyta; Bangiophyceae; Bangiales; Bangiaceae; Porphyra	.	.	.	.	GO:0009507^cellular_component^chloroplast`GO:0005524^molecular_function^ATP binding`GO:0003676^molecular_function^nucleic acid binding`GO:0017111^molecular_function^nucleoside-triphosphatase activity
comp6175_c0	-2.28364	7.26985	3.93589e-17	8.43863e-15	3057	sp|Q9SZJ5|GLYM_ARATH^Q9SZJ5^Q:264-1730,H:8-515^62.28%ID^E:0^RecName: Full=Serine hydroxymethyltransferase, mitochondrial;^Eukaryota; Viridiplantae; Streptophyta; Embryophyta; Tracheophyta; Spermatophyta; Magnoliophyta; eudicotyledons; core eudicotyledons;	RESP, Functions in the photorespiratory pathway in catalyzing the interconversion of serine and glycine. Involved in controlling cell damage caused by abiotic stress, such as high light and salt and the hypersensitive defense response of plant	cds.comp6175_c0_seq1|m.10220	246-1739[+]	sp|Q9SZJ5|GLYM_ARATH^Q9SZJ5^Q:3-495,H:20-515^63.45%ID^E:0^RecName: Full=Serine hydroxymethyltransferase, mitochondrial;^Eukaryota; Viridiplantae; Streptophyta; Embryophyta; Tracheophyta; Spermatophyta; Magnoliophyta; eudicotyledons; core eudicotyledons; r	PF00464.14^SHMT^Serine hydroxymethyltransferase^36-434^E:5e-195	.	.	COG0112^Glycine/serine hydroxymethyltransferase	GO:0048046^cellular_component^apoplast`GO:0009570^cellular_component^chloroplast stroma`GO:0009534^cellular_component^chloroplast thylakoid`GO:0022626^cellular_component^cytosolic ribosome`GO:0005759^cellular_component^mitochondrial matrix`GO:0005634^cell
comp28101_c0	-6.35794	-0.549223	2.63348e-05	0.000454281	503	sp|Q57B88|ATPB_BRUAB^Q57B88^Q:502-2,H:105-267^74.85%ID^E:6e-62^RecName: Full=ATP synthase subunit beta;^Bacteria; Proteobacteria; Alphaproteobacteria; Rhizobiales; Brucellaceae; Brucella	.	cds.comp28101_c0_seq1|m.55769	2-502[-]	sp|Q57B88|ATPB_BRUAB^Q57B88^Q:1-167,H:105-267^74.85%ID^E:2e-75^RecName: Full=ATP synthase subunit beta;^Bacteria; Proteobacteria; Alphaproteobacteria; Rhizobiales; Brucellaceae; Brucella	PF00006.20^ATP-synt_ab^ATP synthase alpha/beta family, nucleotide-binding domain^77-166^E:7.4e-17	.	.	COG0055^F0F1-type ATP synthase, beta subunit	GO:0005886^cellular_component^plasma membrane`GO:0045261^cellular_component^proton-transporting ATP synthase complex, catalytic core F(1)`GO:0005524^molecular_function^ATP binding`GO:0046933^molecular_function^hydrogen ion transporting ATP synthase activi
comp25242_c0	-6.63211	1.2239	4.78584e-10	3.19428e-08	635	sp|Q43362|VATL_PLECA^Q43362^Q:634-155,H:6-164^73.12%ID^E:2e-61^RecName: Full=V-type proton ATPase 16 kDa proteolipid subunit;^Eukaryota; Haptophyceae; Coccolithales; Pleurochrysidaceae; Pleurochrysis	.	cds.comp25242_c0_seq1|m.53288	137-634[-]	sp|Q43362|VATL_PLECA^Q43362^Q:1-160,H:6-164^73.12%ID^E:5e-74^RecName: Full=V-type proton ATPase 16 kDa proteolipid subunit;^Eukaryota; Haptophyceae; Coccolithales; Pleurochrysidaceae; Pleurochrysis	PF00137.16^ATP-synt_C^ATP synthase subunit C^7-70^E:4.9e-13`PF00137.16^ATP-synt_C^ATP synthase subunit C^90-154^E:3.4e-18	.	ExpAA=91.83^PredHel=4^Topology=o6-28i49-71o91-113i126-148o	.	GO:0016021^cellular_component^integral to membrane`GO:0033179^cellular_component^proton-transporting V-type ATPase, V0 domain`GO:0005774^cellular_component^vacuolar membrane`GO:0015078^molecular_function^hydrogen ion transmembrane transporter activity`GO:
comp23888_c0	-6.60241	1.17021	9.99432e-09	4.86754e-07	754	sp|P46561|ATPB_CAEEL^P46561^Q:2-745,H:278-525^82.26%ID^E:3e-145^RecName: Full=ATP synthase subunit beta, mitochondrial;^Eukaryota; Metazoa; Ecdysozoa; Nematoda; Chromadorea; Rhabditida; Rhabditoidea; Rhabditidae; Peloderinae; Caenorhabditis	.	cds.comp23888_c0_seq1|m.51897	2-754[+]	sp|P46561|ATPB_CAEEL^P46561^Q:1-248,H:278-525^82.26%ID^E:3e-145^RecName: Full=ATP synthase subunit beta, mitochondrial;^Eukaryota; Metazoa; Ecdysozoa; Nematoda; Chromadorea; Rhabditida; Rhabditoidea; Rhabditidae; Peloderinae; Caenorhabditis	PF00006.20^ATP-synt_ab^ATP synthase alpha/beta family, nucleotide-binding domain^2-137^E:6.2e-40`PF00306.22^ATP-synt_ab_C^ATP synthase alpha/beta chain, C terminal domain^151-248^E:6.2e-22	.	.	COG0055^F0F1-type ATP synthase, beta subunit	GO:0005929^cellular_component^cilium`GO:0005743^cellular_component^mitochondrial inner membrane`GO:0005739^cellular_component^mitochondrion`GO:0045261^cellular_component^proton-transporting ATP synthase complex, catalytic core F(1)`GO:0005524^molecular_fu
comp18614_c0	-4.16972	1.18875	8.29503e-07	2.3237e-05	1445	sp|P38482|ATPBM_CHLRE^P38482^Q:1444-599,H:246-530^74.83%ID^E:1e-141^RecName: Full=ATP synthase subunit beta, mitochondrial;^Eukaryota; Viridiplantae; Chlorophyta; Chlorophyceae; Chlamydomonadales; Chlamydomonadaceae; Chlamydomonas	.	cds.comp18614_c0_seq1|m.45792	80-1444[+]	.	.	.	.	.	.
comp22675_c0	-5.89146	1.74355	5.21244e-10	3.43716e-08	1374	sp|P35381|ATPA_DROME^P35381^Q:3-1241,H:135-550^72.18%ID^E:0^RecName: Full=ATP synthase subunit alpha, mitochondrial;^Eukaryota; Metazoa; Ecdysozoa; Arthropoda; Hexapoda; Insecta; Pterygota; Neoptera; Endopterygota; Diptera; Brachycera; Muscomorpha; Ephydr	.	cds.comp22675_c0_seq1|m.50561	3-1250[+]	sp|P35381|ATPA_DROME^P35381^Q:1-413,H:135-550^72.18%ID^E:0^RecName: Full=ATP synthase subunit alpha, mitochondrial;^Eukaryota; Metazoa; Ecdysozoa; Arthropoda; Hexapoda; Insecta; Pterygota; Neoptera; Endopterygota; Diptera; Brachycera; Muscomorpha; Ephydro	PF00006.20^ATP-synt_ab^ATP synthase alpha/beta family, nucleotide-binding domain^56-276^E:8.6e-71`PF00306.22^ATP-synt_ab_C^ATP synthase alpha/beta chain, C terminal domain^288-366^E:2.9e-18	.	.	COG0056^F0F1-type ATP synthase, alpha subunit	GO:0005811^cellular_component^lipid particle`GO:0005875^cellular_component^microtubule associated complex`GO:0005743^cellular_component^mitochondrial inner membrane`GO:0005739^cellular_component^mitochondrion`GO:0045261^cellular_component^proton-transport
comp52230_c0	-6.42024	-0.532404	0.000950352	0.00927391	689	sp|P31406|VATA_SCHPO^P31406^Q:689-3,H:160-381^67.69%ID^E:3e-102^RecName: Full=V-type proton ATPase catalytic subunit A;^Eukaryota; Fungi; Dikarya; Ascomycota; Taphrinomycotina; Schizosaccharomycetes; Schizosaccharomycetales; Schizosaccharomycetaceae; Schi	.	cds.comp52230_c0_seq1|m.72144	3-689[-]	sp|P31406|VATA_SCHPO^P31406^Q:1-229,H:160-381^67.69%ID^E:2e-102^RecName: Full=V-type proton ATPase catalytic subunit A;^Eukaryota; Fungi; Dikarya; Ascomycota; Taphrinomycotina; Schizosaccharomycetes; Schizosaccharomycetales; Schizosaccharomycetaceae; Schi	PF00006.20^ATP-synt_ab^ATP synthase alpha/beta family, nucleotide-binding domain^85-229^E:5.2e-67	.	.	COG1155^Archaeal/vacuolar-type H+-ATPase subunit A	GO:0005829^cellular_component^cytosol`GO:0000221^cellular_component^vacuolar proton-transporting V-type ATPase, V1 domain`GO:0005524^molecular_function^ATP binding`GO:0046933^molecular_function^hydrogen ion transporting ATP synthase activity, rotational m
comp32319_c0	-6.61385	-0.387859	0.000188355	0.00243636	909	.	.	cds.comp32319_c0_seq1|m.59062	22-675[+]	.	PF05873.7^Mt_ATP-synt_D^ATP synthase D chain, mitochondrial (ATP5H)^7-145^E:2.4e-05	.	.	.	.
comp24732_c0	-6.33526	-0.579404	0.000482705	0.00532334	798	.	.	cds.comp24732_c0_seq1|m.52739	1-462[+]	.	PF04718.10^ATP-synt_G^Mitochondrial ATP synthase g subunit^82-144^E:6e-10	.	.	.	.
comp25190_c0	-6.54034	-0.412095	2.88173e-05	0.000489792	483	sp|Q27238|ADT1_ANOGA^Q27238^Q:10-396,H:175-300^51.94%ID^E:1e-34^RecName: Full=ADP,ATP carrier protein 1;^Eukaryota; Metazoa; Ecdysozoa; Arthropoda; Hexapoda; Insecta; Pterygota; Neoptera; Endopterygota; Diptera; Nematocera; Culicoidea; Culicidae; Anopheli	.	cds.comp25190_c0_seq1|m.53237	1-414[+]	sp|Q27238|ADT1_ANOGA^Q27238^Q:4-132,H:175-300^51.94%ID^E:4e-35^RecName: Full=ADP,ATP carrier protein 1;^Eukaryota; Metazoa; Ecdysozoa; Arthropoda; Hexapoda; Insecta; Pterygota; Neoptera; Endopterygota; Diptera; Nematocera; Culicoidea; Culicidae; Anophelin	PF00153.22^Mito_carr^Mitochondrial carrier protein^43-134^E:6.3e-19	.	.	.	GO:0016021^cellular_component^integral to membrane`GO:0005743^cellular_component^mitochondrial inner membrane`GO:0005215^molecular_function^transporter activity`GO:0055085^biological_process^transmembrane transport
comp12835_c0	-3.50846	1.20799	6.65565e-06	0.000140888	1323	sp|P31692|ADT_PARKE^P31692^Q:92-964,H:40-326^48.63%ID^E:8e-82^RecName: Full=ADP,ATP carrier protein;^Eukaryota; Viridiplantae; Chlorophyta; Trebouxiophyceae; Chlorellales; Chlorellales incertae sedis; Parachlorella	.	cds.comp12835_c0_seq1|m.31045	14-1069[-]	.	.	.	.	.	.
comp17989_c0	-6.80107	2.61055	2.08951e-15	3.62856e-13	1075	sp|P31692|ADT_PARKE^P31692^Q:1024-143,H:41-329^62.71%ID^E:3e-112^RecName: Full=ADP,ATP carrier protein;^Eukaryota; Viridiplantae; Chlorophyta; Trebouxiophyceae; Chlorellales; Chlorellales incertae sedis; Parachlorella	.	cds.comp17989_c0_seq1|m.44921	137-1042[-]	sp|P31692|ADT_PARKE^P31692^Q:7-300,H:41-329^62.71%ID^E:2e-122^RecName: Full=ADP,ATP carrier protein;^Eukaryota; Viridiplantae; Chlorophyta; Trebouxiophyceae; Chlorellales; Chlorellales incertae sedis; Parachlorella	PF00153.22^Mito_carr^Mitochondrial carrier protein^4-103^E:3.1e-24`PF00153.22^Mito_carr^Mitochondrial carrier protein^113-199^E:2.4e-19`PF00153.22^Mito_carr^Mitochondrial carrier protein^216-300^E:2e-14	.	ExpAA=76.35^PredHel=3^Topology=o109-131i169-191o211-233i	.	GO:0016021^cellular_component^integral to membrane`GO:0005743^cellular_component^mitochondrial inner membrane`GO:0005215^molecular_function^transporter activity`GO:0055085^biological_process^transmembrane transport
comp23624_c0	-6.11583	-0.736073	0.000365185	0.00422905	833	sp|Q91233|HSP70_ONCTS^Q91233^Q:816-199,H:390-603^44.91%ID^E:6e-44^RecName: Full=Heat shock 70 kDa protein;^Eukaryota; Metazoa; Chordata; Craniata; Vertebrata; Euteleostomi; Actinopterygii; Neopterygii; Teleostei; Euteleostei; Protacanthopterygii; Salmonif	HSP	cds.comp23624_c0_seq1|m.51664	151-831[-]	sp|P08418|HSP70_SCHMA^P08418^Q:6-206,H:386-600^44.5%ID^E:3e-49^RecName: Full=Heat shock 70 kDa protein homolog;^Eukaryota; Metazoa; Platyhelminthes; Trematoda; Digenea; Strigeidida; Schistosomatoidea; Schistosomatidae; Schistosoma	PF00012.15^HSP70^Hsp70 protein^6-213^E:1.1e-52	.	.	.	GO:0005524^molecular_function^ATP binding`GO:0006950^biological_process^response to stress
comp18803_c0	-5.4633	0.87384	5.22618e-11	4.31334e-09	1748	sp|Q69QQ6|HSP82_ORYSJ^Q69QQ6^Q:3-1748,H:8-589^74.1%ID^E:0^RecName: Full=Heat shock protein 81-2;^Eukaryota; Viridiplantae; Streptophyta; Embryophyta; Tracheophyta; Spermatophyta; Magnoliophyta; Liliopsida; Poales; Poaceae; BEP clade; Ehrhartoideae; Oryzea	HSP	cds.comp18803_c0_seq1|m.46029	3-1748[-]	.	.	.	ExpAA=43.34^PredHel=2^Topology=o331-348i355-377o	.	.
comp2963_c0	-5.23679	-0.0164137	8.07973e-05	0.00118761	3231	sp|Q47XI6|DNAK2_COLP3^Q47XI6^Q:74-1993,H:1-638^92.5%ID^E:0^RecName: Full=Chaperone protein DnaK 2;^Bacteria; Proteobacteria; Gammaproteobacteria; Alteromonadales; Colwelliaceae; Colwellia	HSP	cds.comp2963_c0_seq1|m.3904	74-1996[+]	sp|Q47XI6|DNAK2_COLP3^Q47XI6^Q:1-640,H:1-638^93.12%ID^E:0^RecName: Full=Chaperone protein DnaK 2;^Bacteria; Proteobacteria; Gammaproteobacteria; Alteromonadales; Colwelliaceae; Colwellia	PF00012.15^HSP70^Hsp70 protein^4-601^E:4.5e-260	.	.	COG0443^Molecular chaperone	GO:0005524^molecular_function^ATP binding`GO:0006457^biological_process^protein folding`GO:0006950^biological_process^response to stress
comp11487_c0	-6.29748	-0.588647	1.22145e-05	0.000239168	856	sp|P41753|HSP70_ACHKL^P41753^Q:6-854,H:310-592^78.45%ID^E:3e-143^RecName: Full=Heat shock 70 kDa protein;^Eukaryota; Stramenopiles; Oomycetes; Saprolegniales; Saprolegniaceae; Achlya	HSP	cds.comp11487_c0_seq1|m.24512	3-854[+]	sp|P41753|HSP70_ACHKL^P41753^Q:2-284,H:310-592^78.45%ID^E:2e-162^RecName: Full=Heat shock 70 kDa protein;^Eukaryota; Stramenopiles; Oomycetes; Saprolegniales; Saprolegniaceae; Achlya	PF00012.15^HSP70^Hsp70 protein^2-280^E:5.4e-110	.	.	.	GO:0005524^molecular_function^ATP binding
comp20705_c0	-5.38835	0.82996	4.31607e-12	4.57548e-10	1544	sp|P26413|HSP70_SOYBN^P26413^Q:1544-69,H:124-617^58.18%ID^E:0^RecName: Full=Heat shock 70 kDa protein;^Eukaryota; Viridiplantae; Streptophyta; Embryophyta; Tracheophyta; Spermatophyta; Magnoliophyta; eudicotyledons; core eudicotyledons; rosids; fabids; Fa	HSP	cds.comp20705_c0_seq1|m.48293	3-1544[+]	sp|P41755|DHE2_ACHKL^P41755^Q:148-513,H:555-919^34.77%ID^E:2e-55^RecName: Full=NAD-specific glutamate dehydrogenase;^Eukaryota; Stramenopiles; Oomycetes; Saprolegniales; Saprolegniaceae; Achlya	PF10712.4^NAD-GH^NAD-specific glutamate dehydrogenase^56-514^E:2.1e-113	.	ExpAA=20.45^PredHel=1^Topology=i86-108o	.	GO:0004352^molecular_function^glutamate dehydrogenase (NAD+) activity
comp14019_c0	-2.03593	9.37766	7.49641e-10	4.69327e-08	4340	sp|Q5X8J8|KATG2_LEGPA^Q5X8J8^Q:3910-1949,H:67-745^38.71%ID^E:2e-128^RecName: Full=Catalase-peroxidase 2;^Bacteria; Proteobacteria; Gammaproteobacteria; Legionellales; Legionellaceae; Legionella	ROS	cds.comp14019_c0_seq1|m.39058	1934-4090[-]	sp|Q5X8J8|KATG2_LEGPA^Q5X8J8^Q:61-714,H:67-745^39.35%ID^E:2e-144^RecName: Full=Catalase-peroxidase 2;^Bacteria; Proteobacteria; Gammaproteobacteria; Legionellales; Legionellaceae; Legionella	PF00141.18^peroxidase^Peroxidase^89-392^E:1.6e-49`PF00141.18^peroxidase^Peroxidase^467-685^E:1.1e-29	sigP:1^22^0.756^YES	.	COG0376^Catalase (peroxidase I)	GO:0004096^molecular_function^catalase activity`GO:0020037^molecular_function^heme binding`GO:0046872^molecular_function^metal ion binding`GO:0042744^biological_process^hydrogen peroxide catabolic process
comp16870_c0	-4.97087	0.900306	1.6554e-08	7.63591e-07	678	sp|Q9XVF7|RL8_CAEEL^Q9XVF7^Q:590-3,H:1-196^60.71%ID^E:2e-86^RecName: Full=60S ribosomal protein L8;^Eukaryota; Metazoa; Ecdysozoa; Nematoda; Chromadorea; Rhabditida; Rhabditoidea; Rhabditidae; Peloderinae; Caenorhabditis	.	cds.comp16870_c0_seq1|m.43410	3-677[-]	sp|Q9XVF7|RL8_CAEEL^Q9XVF7^Q:30-225,H:1-196^60.71%ID^E:8e-87^RecName: Full=60S ribosomal protein L8;^Eukaryota; Metazoa; Ecdysozoa; Nematoda; Chromadorea; Rhabditida; Rhabditoidea; Rhabditidae; Peloderinae; Caenorhabditis	PF00181.18^Ribosomal_L2^Ribosomal Proteins L2, RNA binding domain^48-119^E:1.1e-11`PF03947.13^Ribosomal_L2_C^Ribosomal Proteins L2, C-terminal domain^126-219^E:4.2e-24	sigP:1^20^0.549^YES	.	COG0090^Ribosomal protein L2	GO:0005840^cellular_component^ribosome`GO:0019843^molecular_function^rRNA binding`GO:0003735^molecular_function^structural constituent of ribosome`GO:0009792^biological_process^embryo development ending in birth or egg hatching`GO:0040007^biological_proce
comp20760_c0	-5.45585	2.42333	1.76761e-14	2.59913e-12	1104	sp|Q9XF97|RL4_PRUAR^Q9XF97^Q:1104-211,H:41-339^63.55%ID^E:3e-131^RecName: Full=60S ribosomal protein L4;^Eukaryota; Viridiplantae; Streptophyta; Embryophyta; Tracheophyta; Spermatophyta; Magnoliophyta; eudicotyledons; core eudicotyledons; rosids; fabids;	.	cds.comp20760_c0_seq1|m.48368	64-1104[-]	sp|Q9SF40|RL4A_ARATH^Q9SF40^Q:1-303,H:39-342^64.47%ID^E:8e-140^RecName: Full=60S ribosomal protein L4-1;^Eukaryota; Viridiplantae; Streptophyta; Embryophyta; Tracheophyta; Spermatophyta; Magnoliophyta; eudicotyledons; core eudicotyledons; rosids; malvids;	PF00573.17^Ribosomal_L4^Ribosomal protein L4/L1 family^1-229^E:2.6e-38`PF14374.1^Ribos_L4_asso_C^60S ribosomal protein L4 C-terminal domain^242-318^E:1.3e-24	.	.	COG0088^Ribosomal protein L4	GO:0005618^cellular_component^cell wall`GO:0009507^cellular_component^chloroplast`GO:0022625^cellular_component^cytosolic large ribosomal subunit`GO:0005730^cellular_component^nucleolus`GO:0005886^cellular_component^plasma membrane`GO:0009506^cellular_com
comp1769_c0	-9.1831	1.90634	5.89525e-16	1.13692e-13	1007	sp|Q9W5R8|RL5_DROME^Q9W5R8^Q:21-887,H:1-281^57.93%ID^E:7e-107^RecName: Full=60S ribosomal protein L5;^Eukaryota; Metazoa; Ecdysozoa; Arthropoda; Hexapoda; Insecta; Pterygota; Neoptera; Endopterygota; Diptera; Brachycera; Muscomorpha; Ephydroidea; Drosophi	.	cds.comp1769_c0_seq1|m.1600	3-929[+]	sp|Q9W5R8|RL5_DROME^Q9W5R8^Q:7-301,H:1-287^58.45%ID^E:5e-119^RecName: Full=60S ribosomal protein L5;^Eukaryota; Metazoa; Ecdysozoa; Arthropoda; Hexapoda; Insecta; Pterygota; Neoptera; Endopterygota; Diptera; Brachycera; Muscomorpha; Ephydroidea; Drosophil	PF00861.17^Ribosomal_L18p^Ribosomal L18p/L5e family^32-188^E:3.4e-42`PF14204.1^Ribosomal_L18_c^Ribosomal L18 C-terminal region^207-298^E:1.3e-30	.	.	COG0256^Ribosomal protein L18	GO:0022625^cellular_component^cytosolic large ribosomal subunit`GO:0008097^molecular_function^5S rRNA binding`GO:0003735^molecular_function^structural constituent of ribosome`GO:0000027^biological_process^ribosomal large subunit assembly`GO:0006412^biolog
comp21471_c0	-6.19314	-0.664824	3.2914e-05	0.000551845	542	sp|Q9UUC1|RL21A_SCHPO^Q9UUC1^Q:531-115,H:1-140^57.86%ID^E:5e-46^RecName: Full=60S ribosomal protein L21-A;^Eukaryota; Fungi; Dikarya; Ascomycota; Taphrinomycotina; Schizosaccharomycetes; Schizosaccharomycetales; Schizosaccharomycetaceae; Schizosaccharomyc	.	cds.comp21471_c0_seq1|m.49198	49-540[-]	sp|O42706|RL21B_SCHPO^O42706^Q:4-163,H:1-160^51.25%ID^E:7e-55^RecName: Full=60S ribosomal protein L21-B;^Eukaryota; Fungi; Dikarya; Ascomycota; Taphrinomycotina; Schizosaccharomycetes; Schizosaccharomycetales; Schizosaccharomycetaceae; Schizosaccharomyces	PF01157.13^Ribosomal_L21e^Ribosomal protein L21e^6-102^E:1.9e-39	.	.	.	GO:0022625^cellular_component^cytosolic large ribosomal subunit`GO:0003735^molecular_function^structural constituent of ribosome`GO:0002181^biological_process^cytoplasmic translation
comp17021_c0	-5.26765	0.690033	1.42655e-06	3.6942e-05	604	sp|Q9UTQ6|RS15B_SCHPO^Q9UTQ6^Q:119-505,H:30-154^62.79%ID^E:3e-50^RecName: Full=40S ribosomal protein S15-B;^Eukaryota; Fungi; Dikarya; Ascomycota; Taphrinomycotina; Schizosaccharomycetes; Schizosaccharomycetales; Schizosaccharomycetaceae; Schizosaccharomy	.	cds.comp17021_c0_seq1|m.43634	2-508[+]	sp|Q9UTQ6|RS15B_SCHPO^Q9UTQ6^Q:26-168,H:16-154^62.94%ID^E:2e-58^RecName: Full=40S ribosomal protein S15-B;^Eukaryota; Fungi; Dikarya; Ascomycota; Taphrinomycotina; Schizosaccharomycetes; Schizosaccharomycetales; Schizosaccharomycetaceae; Schizosaccharomyc	PF00203.16^Ribosomal_S19^Ribosomal protein S19^72-151^E:5.2e-26	.	.	COG0185^Ribosomal protein S19	GO:0022627^cellular_component^cytosolic small ribosomal subunit`GO:0005730^cellular_component^nucleolus`GO:0003723^molecular_function^RNA binding`GO:0003735^molecular_function^structural constituent of ribosome`GO:0002181^biological_process^cytoplasmic tr
comp20360_c0	-5.17362	-0.0281097	9.52274e-06	0.000192147	475	sp|Q9USW5|RS4B_SCHPO^Q9USW5^Q:449-3,H:1-149^74.5%ID^E:5e-82^RecName: Full=40S ribosomal protein S4-B;^Eukaryota; Fungi; Dikarya; Ascomycota; Taphrinomycotina; Schizosaccharomycetes; Schizosaccharomycetales; Schizosaccharomycetaceae; Schizosaccharomyces	.	cds.comp20360_c0_seq1|m.47898	3-449[-]	sp|Q9USW5|RS4B_SCHPO^Q9USW5^Q:1-149,H:1-149^74.5%ID^E:3e-82^RecName: Full=40S ribosomal protein S4-B;^Eukaryota; Fungi; Dikarya; Ascomycota; Taphrinomycotina; Schizosaccharomycetes; Schizosaccharomycetales; Schizosaccharomycetaceae; Schizosaccharomyces	PF08071.7^RS4NT^RS4NT (NUC023) domain^3-40^E:3.5e-20`PF01479.20^S4^S4 domain^43-90^E:8.5e-07`PF00900.15^Ribosomal_S4e^Ribosomal family S4e^94-149^E:5.8e-22	.	.	COG1471^Ribosomal protein S4E	GO:0022627^cellular_component^cytosolic small ribosomal subunit`GO:0005730^cellular_component^nucleolus`GO:0019843^molecular_function^rRNA binding`GO:0003735^molecular_function^structural constituent of ribosome`GO:0002181^biological_process^cytoplasmic t
comp15558_c0	-4.07716	-0.265349	0.000579984	0.00617609	400	sp|Q9SZX9|RL92_ARATH^Q9SZX9^Q:50-400,H:1-124^47.58%ID^E:1e-30^RecName: Full=60S ribosomal protein L9-2;^Eukaryota; Viridiplantae; Streptophyta; Embryophyta; Tracheophyta; Spermatophyta; Magnoliophyta; eudicotyledons; core eudicotyledons; rosids; malvids;	.	cds.comp15558_c0_seq1|m.41709	2-400[+]	sp|Q9SZX9|RL92_ARATH^Q9SZX9^Q:17-133,H:1-124^47.58%ID^E:1e-30^RecName: Full=60S ribosomal protein L9-2;^Eukaryota; Viridiplantae; Streptophyta; Embryophyta; Tracheophyta; Spermatophyta; Magnoliophyta; eudicotyledons; core eudicotyledons; rosids; malvids;	PF00347.18^Ribosomal_L6^Ribosomal protein L6^28-100^E:2.1e-17	.	.	COG0097^Ribosomal protein L6P/L9E	GO:0022625^cellular_component^cytosolic large ribosomal subunit`GO:0019843^molecular_function^rRNA binding`GO:0003735^molecular_function^structural constituent of ribosome`GO:0006412^biological_process^translation
comp2024_c0	-4.84467	1.13827	1.85347e-10	1.36531e-08	774	sp|Q9SVR0|R13A3_ARATH^Q9SVR0^Q:88-579,H:10-173^61.59%ID^E:1e-65^RecName: Full=60S ribosomal protein L13a-3;^Eukaryota; Viridiplantae; Streptophyta; Embryophyta; Tracheophyta; Spermatophyta; Magnoliophyta; eudicotyledons; core eudicotyledons; rosids; malvi	.	cds.comp2024_c0_seq1|m.2176	1-675[+]	sp|P26784|RL16A_YEAST^P26784^Q:32-224,H:7-199^53.37%ID^E:2e-68^RecName: Full=60S ribosomal protein L16-A;^Eukaryota; Fungi; Dikarya; Ascomycota; Saccharomycotina; Saccharomycetes; Saccharomycetales; Saccharomycetaceae; Saccharomyces	PF00572.13^Ribosomal_L13^Ribosomal protein L13^32-145^E:5.3e-25	.	.	.	GO:0022625^cellular_component^cytosolic large ribosomal subunit`GO:0003723^molecular_function^RNA binding`GO:0003735^molecular_function^structural constituent of ribosome`GO:0002181^biological_process^cytoplasmic translation
comp38614_c0	-6.05989	-0.751227	6.3272e-05	0.00096666	375	sp|Q9SMI3|RS12_CYAPA^Q9SMI3^Q:20-373,H:17-134^55.93%ID^E:2e-40^RecName: Full=40S ribosomal protein S12;^Eukaryota; Glaucocystophyceae; Cyanophoraceae; Cyanophora	.	cds.comp38614_c0_seq1|m.63462	2-373[+]	sp|Q9SMI3|RS12_CYAPA^Q9SMI3^Q:7-124,H:17-134^55.93%ID^E:2e-40^RecName: Full=40S ribosomal protein S12;^Eukaryota; Glaucocystophyceae; Cyanophoraceae; Cyanophora	PF01248.21^Ribosomal_L7Ae^Ribosomal protein L7Ae/L30e/S12e/Gadd45 family^12-103^E:5.3e-24	.	.	.	GO:0005840^cellular_component^ribosome`GO:0003735^molecular_function^structural constituent of ribosome`GO:0006412^biological_process^translation
comp19724_c0	-7.23112	0.127992	6.0236e-07	1.78375e-05	887	sp|Q9SIP7|RS31_ARATH^Q9SIP7^Q:824-216,H:4-206^66.5%ID^E:6e-95^RecName: Full=40S ribosomal protein S3-1;^Eukaryota; Viridiplantae; Streptophyta; Embryophyta; Tracheophyta; Spermatophyta; Magnoliophyta; eudicotyledons; core eudicotyledons; rosids; malvids;	.	cds.comp19724_c0_seq1|m.47126	183-887[-]	sp|Q9SIP7|RS31_ARATH^Q9SIP7^Q:22-232,H:4-214^64.93%ID^E:1e-96^RecName: Full=40S ribosomal protein S3-1;^Eukaryota; Viridiplantae; Streptophyta; Embryophyta; Tracheophyta; Spermatophyta; Magnoliophyta; eudicotyledons; core eudicotyledons; rosids; malvids;	PF07650.12^KH_2^KH domain^38-111^E:2e-07`PF00189.15^Ribosomal_S3_C^Ribosomal protein S3, C-terminal domain^123-206^E:3.1e-15	sigP:1^20^0.623^YES	.	COG0092^Ribosomal protein S3	GO:0009507^cellular_component^chloroplast`GO:0022627^cellular_component^cytosolic small ribosomal subunit`GO:0009506^cellular_component^plasmodesma`GO:0005774^cellular_component^vacuolar membrane`GO:0003723^molecular_function^RNA binding`GO:0003735^molecu
comp33174_c0	-7.25739	0.140124	7.07355e-07	2.03347e-05	493	sp|Q9SIM4|RL141_ARATH^Q9SIM4^Q:30-425,H:1-128^52.27%ID^E:3e-29^RecName: Full=60S ribosomal protein L14-1;^Eukaryota; Viridiplantae; Streptophyta; Embryophyta; Tracheophyta; Spermatophyta; Magnoliophyta; eudicotyledons; core eudicotyledons; rosids; malvids	.	cds.comp33174_c0_seq1|m.59711	30-431[+]	sp|Q9SIM4|RL141_ARATH^Q9SIM4^Q:1-132,H:1-128^52.27%ID^E:3e-41^RecName: Full=60S ribosomal protein L14-1;^Eukaryota; Viridiplantae; Streptophyta; Embryophyta; Tracheophyta; Spermatophyta; Magnoliophyta; eudicotyledons; core eudicotyledons; rosids; malvids;	PF01929.12^Ribosomal_L14e^Ribosomal protein L14^49-124^E:2e-29	.	.	COG2163^Ribosomal protein L14E/L6E/L27E	GO:0022625^cellular_component^cytosolic large ribosomal subunit`GO:0005783^cellular_component^endoplasmic reticulum`GO:0009506^cellular_component^plasmodesma`GO:0005773^cellular_component^vacuole`GO:0003735^molecular_function^structural constituent of rib
comp25936_c0	-5.70167	0.387941	6.66788e-06	0.000141069	514	sp|Q9SGA6|RS191_ARATH^Q9SGA6^Q:467-60,H:6-141^50%ID^E:7e-41^RecName: Full=40S ribosomal protein S19-1;^Eukaryota; Viridiplantae; Streptophyta; Embryophyta; Tracheophyta; Spermatophyta; Magnoliophyta; eudicotyledons; core eudicotyledons; rosids; malvids; B	.	cds.comp25936_c0_seq1|m.53923	48-491[-]	sp|Q9SGA6|RS191_ARATH^Q9SGA6^Q:9-144,H:6-141^50%ID^E:2e-41^RecName: Full=40S ribosomal protein S19-1;^Eukaryota; Viridiplantae; Streptophyta; Embryophyta; Tracheophyta; Spermatophyta; Magnoliophyta; eudicotyledons; core eudicotyledons; rosids; malvids; Br	PF01090.14^Ribosomal_S19e^Ribosomal protein S19e^8-143^E:1e-46	.	.	COG2238^Ribosomal protein S19E (S16A)	GO:0005618^cellular_component^cell wall`GO:0022627^cellular_component^cytosolic small ribosomal subunit`GO:0009506^cellular_component^plasmodesma`GO:0003735^molecular_function^structural constituent of ribosome`GO:0006412^biological_process^translation
comp19932_c0	-4.2946	-0.108279	2.07626e-05	0.00037533	769	sp|Q9SF40|RL4A_ARATH^Q9SF40^Q:766-287,H:209-386^50.56%ID^E:2e-46^RecName: Full=60S ribosomal protein L4-1;^Eukaryota; Viridiplantae; Streptophyta; Embryophyta; Tracheophyta; Spermatophyta; Magnoliophyta; eudicotyledons; core eudicotyledons; rosids; malvid	.	cds.comp19932_c0_seq1|m.47371	218-769[-]	sp|Q9SF40|RL4A_ARATH^Q9SF40^Q:2-179,H:209-404^48.47%ID^E:3e-49^RecName: Full=60S ribosomal protein L4-1;^Eukaryota; Viridiplantae; Streptophyta; Embryophyta; Tracheophyta; Spermatophyta; Magnoliophyta; eudicotyledons; core eudicotyledons; rosids; malvids;	PF00573.17^Ribosomal_L4^Ribosomal protein L4/L1 family^2-60^E:4.3e-11`PF14374.1^Ribos_L4_asso_C^60S ribosomal protein L4 C-terminal domain^67-139^E:3.5e-26	.	.	COG0088^Ribosomal protein L4	GO:0005618^cellular_component^cell wall`GO:0009507^cellular_component^chloroplast`GO:0022625^cellular_component^cytosolic large ribosomal subunit`GO:0005730^cellular_component^nucleolus`GO:0005886^cellular_component^plasma membrane`GO:0009506^cellular_com
comp19136_c0	-6.99846	1.57119	4.72174e-14	6.42592e-12	404	sp|Q9SDG6|RL30_ORYSJ^Q9SDG6^Q:42-356,H:1-105^72.38%ID^E:4e-51^RecName: Full=60S ribosomal protein L30;^Eukaryota; Viridiplantae; Streptophyta; Embryophyta; Tracheophyta; Spermatophyta; Magnoliophyta; Liliopsida; Poales; Poaceae; BEP clade; Ehrhartoideae;	.	cds.comp19136_c0_seq1|m.46433	42-371[+]	sp|Q9SDG6|RL30_ORYSJ^Q9SDG6^Q:1-105,H:1-105^72.38%ID^E:6e-52^RecName: Full=60S ribosomal protein L30;^Eukaryota; Viridiplantae; Streptophyta; Embryophyta; Tracheophyta; Spermatophyta; Magnoliophyta; Liliopsida; Poales; Poaceae; BEP clade; Ehrhartoideae; O	PF01248.21^Ribosomal_L7Ae^Ribosomal protein L7Ae/L30e/S12e/Gadd45 family^13-105^E:2.5e-25	.	.	COG1911^Ribosomal protein L30E	GO:0022625^cellular_component^cytosolic large ribosomal subunit`GO:0003735^molecular_function^structural constituent of ribosome`GO:0006412^biological_process^translation
comp2388_c0	-6.21604	1.55905	1.52362e-10	1.14879e-08	904	sp|Q9MBB3|RS3A_DAUCA^Q9MBB3^Q:34-804,H:1-253^67.32%ID^E:6e-114^RecName: Full=40S ribosomal protein S3a;^Eukaryota; Viridiplantae; Streptophyta; Embryophyta; Tracheophyta; Spermatophyta; Magnoliophyta; eudicotyledons; core eudicotyledons; asterids; campanu	.	cds.comp2388_c0_seq1|m.2854	1-834[+]	sp|Q9MBB3|RS3A_DAUCA^Q9MBB3^Q:12-268,H:1-253^67.32%ID^E:2e-114^RecName: Full=40S ribosomal protein S3a;^Eukaryota; Viridiplantae; Streptophyta; Embryophyta; Tracheophyta; Spermatophyta; Magnoliophyta; eudicotyledons; core eudicotyledons; asterids; campanu	PF01015.13^Ribosomal_S3Ae^Ribosomal S3Ae family^23-237^E:8e-77	.	.	.	GO:0005840^cellular_component^ribosome`GO:0003735^molecular_function^structural constituent of ribosome`GO:0006412^biological_process^translation
comp18989_c0	-4.87482	-0.277063	2.40928e-05	0.000423173	577	sp|Q9M7X7|RL291_ARATH^Q9M7X7^Q:565-416,H:1-50^78%ID^E:4e-19^RecName: Full=60S ribosomal protein L29-1;^Eukaryota; Viridiplantae; Streptophyta; Embryophyta; Tracheophyta; Spermatophyta; Magnoliophyta; eudicotyledons; core eudicotyledons; rosids; malvids; B	.	cds.comp18989_c0_seq1|m.46242	275-577[-]	sp|Q9M7X7|RL291_ARATH^Q9M7X7^Q:5-54,H:1-50^78%ID^E:1e-20^RecName: Full=60S ribosomal protein L29-1;^Eukaryota; Viridiplantae; Streptophyta; Embryophyta; Tracheophyta; Spermatophyta; Magnoliophyta; eudicotyledons; core eudicotyledons; rosids; malvids; Bras	PF01779.12^Ribosomal_L29e^Ribosomal L29e protein family^7-46^E:2e-20	.	.	.	GO:0022625^cellular_component^cytosolic large ribosomal subunit`GO:0005730^cellular_component^nucleolus`GO:0003735^molecular_function^structural constituent of ribosome`GO:0006412^biological_process^translation
comp18574_c0	-4.15318	-0.765382	0.000574153	0.00612079	404	sp|Q9M339|RS32_ARATH^Q9M339^Q:402-136,H:127-214^66.29%ID^E:1e-33^RecName: Full=40S ribosomal protein S3-2;^Eukaryota; Viridiplantae; Streptophyta; Embryophyta; Tracheophyta; Spermatophyta; Magnoliophyta; eudicotyledons; core eudicotyledons; rosids; malvid	.	cds.comp18574_c0_seq1|m.45736	82-402[-]	sp|Q9SIP7|RS31_ARATH^Q9SIP7^Q:1-97,H:127-227^64.71%ID^E:4e-34^RecName: Full=40S ribosomal protein S3-1;^Eukaryota; Viridiplantae; Streptophyta; Embryophyta; Tracheophyta; Spermatophyta; Magnoliophyta; eudicotyledons; core eudicotyledons; rosids; malvids;	PF00189.15^Ribosomal_S3_C^Ribosomal protein S3, C-terminal domain^2-62^E:3.8e-12	.	.	COG0092^Ribosomal protein S3	GO:0009507^cellular_component^chloroplast`GO:0022627^cellular_component^cytosolic small ribosomal subunit`GO:0009506^cellular_component^plasmodesma`GO:0005774^cellular_component^vacuolar membrane`GO:0003723^molecular_function^RNA binding`GO:0003735^molecu
comp15828_c0	-3.93412	-0.374823	0.000319227	0.00377893	393	sp|Q9M2F1|RS272_ARATH^Q9M2F1^Q:65-316,H:1-84^70.24%ID^E:2e-36^RecName: Full=40S ribosomal protein S27-2;^Eukaryota; Viridiplantae; Streptophyta; Embryophyta; Tracheophyta; Spermatophyta; Magnoliophyta; eudicotyledons; core eudicotyledons; rosids; malvids;	.	cds.comp15828_c0_seq1|m.42100	2-319[+]	sp|Q9M2F1|RS272_ARATH^Q9M2F1^Q:22-105,H:1-84^70.24%ID^E:7e-37^RecName: Full=40S ribosomal protein S27-2;^Eukaryota; Viridiplantae; Streptophyta; Embryophyta; Tracheophyta; Spermatophyta; Magnoliophyta; eudicotyledons; core eudicotyledons; rosids; malvids;	PF01667.12^Ribosomal_S27e^Ribosomal protein S27^51-103^E:4.2e-26	.	.	COG2051^Ribosomal protein S27E	GO:0005618^cellular_component^cell wall`GO:0022627^cellular_component^cytosolic small ribosomal subunit`GO:0009506^cellular_component^plasmodesma`GO:0046872^molecular_function^metal ion binding`GO:0003735^molecular_function^structural constituent of ribos
comp50406_c0	-5.20107	-0.02803	0.000118872	0.00165292	448	sp|Q9LZ57|RL363_ARATH^Q9LZ57^Q:26-343,H:1-104^51.4%ID^E:4e-23^RecName: Full=60S ribosomal protein L36-3;^Eukaryota; Viridiplantae; Streptophyta; Embryophyta; Tracheophyta; Spermatophyta; Magnoliophyta; eudicotyledons; core eudicotyledons; rosids; malvids;	.	cds.comp50406_c0_seq1|m.71041	26-352[+]	sp|Q9LZ57|RL363_ARATH^Q9LZ57^Q:1-106,H:1-104^51.4%ID^E:1e-23^RecName: Full=60S ribosomal protein L36-3;^Eukaryota; Viridiplantae; Streptophyta; Embryophyta; Tracheophyta; Spermatophyta; Magnoliophyta; eudicotyledons; core eudicotyledons; rosids; malvids;	PF01158.13^Ribosomal_L36e^Ribosomal protein L36e^3-100^E:1.2e-25	.	.	COG5051^Ribosomal protein L36E	GO:0022625^cellular_component^cytosolic large ribosomal subunit`GO:0009506^cellular_component^plasmodesma`GO:0005774^cellular_component^vacuolar membrane`GO:0003735^molecular_function^structural constituent of ribosome`GO:0006412^biological_process^transl
comp38882_c0	-6.68549	-0.307992	5.34533e-06	0.000117079	349	sp|Q9LYK9|RS263_ARATH^Q9LYK9^Q:59-256,H:17-82^68.18%ID^E:9e-28^RecName: Full=40S ribosomal protein S26-3;^Eukaryota; Viridiplantae; Streptophyta; Embryophyta; Tracheophyta; Spermatophyta; Magnoliophyta; eudicotyledons; core eudicotyledons; rosids; malvids	.	cds.comp38882_c0_seq1|m.63624	2-349[+]	sp|Q9LYK9|RS263_ARATH^Q9LYK9^Q:4-112,H:1-110^66.36%ID^E:2e-46^RecName: Full=40S ribosomal protein S26-3;^Eukaryota; Viridiplantae; Streptophyta; Embryophyta; Tracheophyta; Spermatophyta; Magnoliophyta; eudicotyledons; core eudicotyledons; rosids; malvids;	PF01283.14^Ribosomal_S26e^Ribosomal protein S26e^4-115^E:1e-45	.	.	COG4830^Ribosomal protein S26	GO:0022627^cellular_component^cytosolic small ribosomal subunit`GO:0016020^cellular_component^membrane`GO:0003735^molecular_function^structural constituent of ribosome`GO:0006412^biological_process^translation
comp19718_c0	-8.64938	1.39056	3.87706e-11	3.34368e-09	688	sp|Q9LXG1|RS91_ARATH^Q9LXG1^Q:30-551,H:1-174^68.39%ID^E:3e-83^RecName: Full=40S ribosomal protein S9-1;^Eukaryota; Viridiplantae; Streptophyta; Embryophyta; Tracheophyta; Spermatophyta; Magnoliophyta; eudicotyledons; core eudicotyledons; rosids; malvids;	.	cds.comp19718_c0_seq1|m.47114	24-686[-]	.	.	.	ExpAA=16.68^PredHel=1^Topology=i27-49o	.	.
comp11614_c0	-6.16251	-0.674971	8.39215e-05	0.00122461	753	sp|Q9JZ44|RS1_NEIMB^Q9JZ44^Q:741-268,H:234-391^43.67%ID^E:1e-40^RecName: Full=30S ribosomal protein S1;^Bacteria; Proteobacteria; Betaproteobacteria; Neisseriales; Neisseriaceae; Neisseria`sp|Q9JZ44|RS1_NEIMB^Q9JZ44^Q:735-262,H:323-480^39.87%ID^E:2e-31^Re	.	.	.	.	.	.	.	COG0539^Ribosomal protein S1	GO:0005840^cellular_component^ribosome`GO:0003723^molecular_function^RNA binding`GO:0003735^molecular_function^structural constituent of ribosome`GO:0006412^biological_process^translation
comp18549_c0	-6.75435	-0.251164	1.34554e-05	0.000259884	511	sp|Q9FY66|RS152_ARATH^Q9FY66^Q:489-61,H:11-152^65.97%ID^E:8e-48^RecName: Full=40S ribosomal protein S15-2;^Eukaryota; Viridiplantae; Streptophyta; Embryophyta; Tracheophyta; Spermatophyta; Magnoliophyta; eudicotyledons; core eudicotyledons; rosids; malvid	.	cds.comp18549_c0_seq1|m.45709	58-492[-]	sp|P31674|RS15_ORYSJ^P31674^Q:6-144,H:17-154^71.43%ID^E:1e-66^RecName: Full=40S ribosomal protein S15;^Eukaryota; Viridiplantae; Streptophyta; Embryophyta; Tracheophyta; Spermatophyta; Magnoliophyta; Liliopsida; Poales; Poaceae; BEP clade; Ehrhartoideae;	PF00203.16^Ribosomal_S19^Ribosomal protein S19^45-128^E:3.1e-32	.	.	COG0185^Ribosomal protein S19	GO:0022627^cellular_component^cytosolic small ribosomal subunit`GO:0005730^cellular_component^nucleolus`GO:0005886^cellular_component^plasma membrane`GO:0003723^molecular_function^RNA binding`GO:0003735^molecular_function^structural constituent of ribosom
comp16567_c0	-4.41137	0.399073	4.2014e-05	0.000678339	721	sp|Q9FLF0|RS92_ARATH^Q9FLF0^Q:37-537,H:1-167^62.28%ID^E:2e-68^RecName: Full=40S ribosomal protein S9-2;^Eukaryota; Viridiplantae; Streptophyta; Embryophyta; Tracheophyta; Spermatophyta; Magnoliophyta; eudicotyledons; core eudicotyledons; rosids; malvids;	.	cds.comp16567_c0_seq1|m.43041	37-615[+]	sp|Q9FLF0|RS92_ARATH^Q9FLF0^Q:1-182,H:1-184^61.41%ID^E:2e-74^RecName: Full=40S ribosomal protein S9-2;^Eukaryota; Viridiplantae; Streptophyta; Embryophyta; Tracheophyta; Spermatophyta; Magnoliophyta; eudicotyledons; core eudicotyledons; rosids; malvids; B	PF00163.14^Ribosomal_S4^Ribosomal protein S4/S9 N-terminal domain^8-108^E:5.8e-21`PF01479.20^S4^S4 domain^109-152^E:1.6e-09	.	.	COG0522^Ribosomal protein S4 and related proteins	GO:0005829^cellular_component^cytosol`GO:0016020^cellular_component^membrane`GO:0009506^cellular_component^plasmodesma`GO:0015935^cellular_component^small ribosomal subunit`GO:0019843^molecular_function^rRNA binding`GO:0003735^molecular_function^structura
comp34730_c0	-5.91254	-0.843165	8.93747e-05	0.00129337	491	sp|Q9FJX2|RL262_ARATH^Q9FJX2^Q:481-86,H:7-141^64.44%ID^E:5e-56^RecName: Full=60S ribosomal protein L26-2;^Eukaryota; Viridiplantae; Streptophyta; Embryophyta; Tracheophyta; Spermatophyta; Magnoliophyta; eudicotyledons; core eudicotyledons; rosids; malvids	.	cds.comp34730_c0_seq1|m.60780	80-490[-]	sp|Q9FJX2|RL262_ARATH^Q9FJX2^Q:4-135,H:7-141^64.44%ID^E:1e-56^RecName: Full=60S ribosomal protein L26-2;^Eukaryota; Viridiplantae; Streptophyta; Embryophyta; Tracheophyta; Spermatophyta; Magnoliophyta; eudicotyledons; core eudicotyledons; rosids; malvids;	PF00467.24^KOW^KOW motif^48-79^E:2.2e-08	.	.	COG0198^Ribosomal protein L24	GO:0022625^cellular_component^cytosolic large ribosomal subunit`GO:0003735^molecular_function^structural constituent of ribosome`GO:0006412^biological_process^translation
comp23745_c0	-6.74916	-0.253326	2.51701e-05	0.000437292	536	sp|Q9FJX2|RL262_ARATH^Q9FJX2^Q:38-469,H:1-146^58.78%ID^E:7e-51^RecName: Full=60S ribosomal protein L26-2;^Eukaryota; Viridiplantae; Streptophyta; Embryophyta; Tracheophyta; Spermatophyta; Magnoliophyta; eudicotyledons; core eudicotyledons; rosids; malvids	.	cds.comp23745_c0_seq1|m.51780	2-472[+]	sp|Q9FJX2|RL262_ARATH^Q9FJX2^Q:13-156,H:1-146^58.78%ID^E:3e-51^RecName: Full=60S ribosomal protein L26-2;^Eukaryota; Viridiplantae; Streptophyta; Embryophyta; Tracheophyta; Spermatophyta; Magnoliophyta; eudicotyledons; core eudicotyledons; rosids; malvids	.	.	.	COG0198^Ribosomal protein L24	GO:0022625^cellular_component^cytosolic large ribosomal subunit`GO:0003735^molecular_function^structural constituent of ribosome`GO:0006412^biological_process^translation
comp32090_c0	-7.7213	0.528982	1.25849e-06	3.32404e-05	518	sp|Q9DFQ7|RL24_GILMI^Q9DFQ7^Q:481-128,H:3-121^43.7%ID^E:2e-24^RecName: Full=60S ribosomal protein L24;^Eukaryota; Metazoa; Chordata; Craniata; Vertebrata; Euteleostomi; Actinopterygii; Neopterygii; Teleostei; Euteleostei; Neoteleostei; Acanthomorpha; Acan	.	cds.comp32090_c0_seq1|m.58899	47-493[-]	sp|Q9FUL4|RL24_PRUAV^Q9FUL4^Q:1-116,H:1-118^46.61%ID^E:6e-27^RecName: Full=60S ribosomal protein L24;^Eukaryota; Viridiplantae; Streptophyta; Embryophyta; Tracheophyta; Spermatophyta; Magnoliophyta; eudicotyledons; core eudicotyledons; rosids; fabids; Ros	PF01246.15^Ribosomal_L24e^Ribosomal protein L24e^4-67^E:4.9e-20	.	.	.	GO:0005840^cellular_component^ribosome
comp5797_c0	-5.98062	-0.824676	0.000462671	0.0051438	497	sp|Q9C3Z5|RLA2_PODAS^Q9C3Z5^Q:473-279,H:1-65^49.23%ID^E:1e-11^RecName: Full=60S acidic ribosomal protein P2;^Eukaryota; Fungi; Dikarya; Ascomycota; Pezizomycotina; Sordariomycetes; Sordariomycetidae; Sordariales; Lasiosphaeriaceae; Podospora	.	cds.comp5797_c0_seq1|m.9626	129-497[-]	sp|Q9C3Z5|RLA2_PODAS^Q9C3Z5^Q:9-73,H:1-65^49.23%ID^E:4e-12^RecName: Full=60S acidic ribosomal protein P2;^Eukaryota; Fungi; Dikarya; Ascomycota; Pezizomycotina; Sordariomycetes; Sordariomycetidae; Sordariales; Lasiosphaeriaceae; Podospora	PF00428.14^Ribosomal_60s^60s Acidic ribosomal protein^26-113^E:2.4e-10	sigP:1^24^0.519^YES	.	.	GO:0005840^cellular_component^ribosome`GO:0003735^molecular_function^structural constituent of ribosome`GO:0006414^biological_process^translational elongation
comp21726_c0	-8.37042	1.1427	2.29667e-14	3.32609e-12	778	sp|Q9BMX5|RS6_APLCA^Q9BMX5^Q:13-669,H:1-220^63.18%ID^E:4e-85^RecName: Full=40S ribosomal protein S6;^Eukaryota; Metazoa; Lophotrochozoa; Mollusca; Gastropoda; Heterobranchia; Euthyneura; Euopisthobranchia; Aplysiomorpha; Aplysioidea; Aplysiidae; Aplysia	.	cds.comp21726_c0_seq1|m.49485	1-738[+]	sp|Q9BMX5|RS6_APLCA^Q9BMX5^Q:5-226,H:1-223^63.23%ID^E:9e-94^RecName: Full=40S ribosomal protein S6;^Eukaryota; Metazoa; Lophotrochozoa; Mollusca; Gastropoda; Heterobranchia; Euthyneura; Euopisthobranchia; Aplysiomorpha; Aplysioidea; Aplysiidae; Aplysia	PF01092.14^Ribosomal_S6e^Ribosomal protein S6e^5-130^E:2.3e-56	.	.	.	GO:0005840^cellular_component^ribosome`GO:0003735^molecular_function^structural constituent of ribosome`GO:0006412^biological_process^translation
comp264_c0	-5.78688	0.438324	4.96097e-06	0.000109799	419	sp|Q96UQ7|RLA2_RHOGU^Q96UQ7^Q:35-220,H:1-62^59.68%ID^E:3e-18^RecName: Full=60S acidic ribosomal protein P2;^Eukaryota; Fungi; Dikarya; Basidiomycota; Pucciniomycotina; Microbotryomycetes; Sporidiobolales; mitosporic Sporidiobolales; Rhodotorula	.	cds.comp264_c0_seq1|m.260	35-379[+]	sp|Q96UQ7|RLA2_RHOGU^Q96UQ7^Q:1-62,H:1-62^59.68%ID^E:9e-19^RecName: Full=60S acidic ribosomal protein P2;^Eukaryota; Fungi; Dikarya; Basidiomycota; Pucciniomycotina; Microbotryomycetes; Sporidiobolales; mitosporic Sporidiobolales; Rhodotorula	PF00428.14^Ribosomal_60s^60s Acidic ribosomal protein^18-105^E:4.8e-17	sigP:1^16^0.68^YES	.	.	GO:0005840^cellular_component^ribosome`GO:0000036^molecular_function^ACP phosphopantetheine attachment site binding involved in fatty acid biosynthetic process`GO:0003735^molecular_function^structural constituent of ribosome`GO:0006414^biological_process^
comp4209_c0	-5.29963	0.728929	8.71685e-07	2.42066e-05	614	sp|Q967G1|RS17_THEAN^Q967G1^Q:60-416,H:1-118^62.18%ID^E:1e-36^RecName: Full=40S ribosomal protein S17;^Eukaryota; Alveolata; Apicomplexa; Aconoidasida; Piroplasmida; Theileriidae; Theileria	.	cds.comp4209_c0_seq1|m.6878	60-467[+]	sp|Q4MYY1|RS17_THEPA^Q4MYY1^Q:1-119,H:1-118^62.18%ID^E:3e-47^RecName: Full=40S ribosomal protein S17;^Eukaryota; Alveolata; Apicomplexa; Aconoidasida; Piroplasmida; Theileriidae; Theileria	PF00833.13^Ribosomal_S17e^Ribosomal S17^1-119^E:1e-52	.	.	.	GO:0005840^cellular_component^ribosome`GO:0003735^molecular_function^structural constituent of ribosome`GO:0006412^biological_process^translation
comp2257_c0	-4.8213	0.325147	8.54914e-07	2.38444e-05	802	sp|Q963B6|RL10A_SPOFR^Q963B6^Q:788-138,H:1-217^64.52%ID^E:3e-88^RecName: Full=60S ribosomal protein L10a;^Eukaryota; Metazoa; Ecdysozoa; Arthropoda; Hexapoda; Insecta; Pterygota; Neoptera; Endopterygota; Lepidoptera; Glossata; Ditrysia; Noctuoidea; Noctui	.	cds.comp2257_c0_seq1|m.2613	135-800[-]	sp|Q963B6|RL10A_SPOFR^Q963B6^Q:5-221,H:1-217^64.52%ID^E:1e-89^RecName: Full=60S ribosomal protein L10a;^Eukaryota; Metazoa; Ecdysozoa; Arthropoda; Hexapoda; Insecta; Pterygota; Neoptera; Endopterygota; Lepidoptera; Glossata; Ditrysia; Noctuoidea; Noctuida	PF00687.16^Ribosomal_L1^Ribosomal protein L1p/L10e family^26-216^E:5.3e-48	.	.	.	GO:0015934^cellular_component^large ribosomal subunit`GO:0003723^molecular_function^RNA binding`GO:0003735^molecular_function^structural constituent of ribosome`GO:0006412^biological_process^translation
comp32614_c0	-6.47532	-0.470717	1.78389e-05	0.000329303	450	sp|Q962T1|RL32_SPOFR^Q962T1^Q:426-34,H:3-133^61.07%ID^E:9e-53^RecName: Full=60S ribosomal protein L32;^Eukaryota; Metazoa; Ecdysozoa; Arthropoda; Hexapoda; Insecta; Pterygota; Neoptera; Endopterygota; Lepidoptera; Glossata; Ditrysia; Noctuoidea; Noctuidae	.	cds.comp32614_c0_seq1|m.59295	28-450[-]	sp|Q962T1|RL32_SPOFR^Q962T1^Q:9-139,H:3-133^61.07%ID^E:5e-53^RecName: Full=60S ribosomal protein L32;^Eukaryota; Metazoa; Ecdysozoa; Arthropoda; Hexapoda; Insecta; Pterygota; Neoptera; Endopterygota; Lepidoptera; Glossata; Ditrysia; Noctuoidea; Noctuidae;	PF01655.13^Ribosomal_L32e^Ribosomal protein L32^21-130^E:7.9e-46	.	.	.	GO:0005840^cellular_component^ribosome`GO:0003735^molecular_function^structural constituent of ribosome`GO:0006412^biological_process^translation
comp20658_c0	-5.51465	0.222251	3.6143e-07	1.13883e-05	631	sp|Q962R9|RS10_SPOFR^Q962R9^Q:82-357,H:1-92^56.52%ID^E:2e-32^RecName: Full=40S ribosomal protein S10;^Eukaryota; Metazoa; Ecdysozoa; Arthropoda; Hexapoda; Insecta; Pterygota; Neoptera; Endopterygota; Lepidoptera; Glossata; Ditrysia; Noctuoidea; Noctuidae;	.	cds.comp20658_c0_seq1|m.48234	1-483[+]	sp|Q962R9|RS10_SPOFR^Q962R9^Q:28-144,H:1-117^49.57%ID^E:9e-37^RecName: Full=40S ribosomal protein S10;^Eukaryota; Metazoa; Ecdysozoa; Arthropoda; Hexapoda; Insecta; Pterygota; Neoptera; Endopterygota; Lepidoptera; Glossata; Ditrysia; Noctuoidea; Noctuidae	PF03501.10^S10_plectin^Plectin/S10 domain^30-124^E:4.9e-38	.	.	.	GO:0005840^cellular_component^ribosome
comp2743_c0	-6.66196	1.26072	1.22217e-14	1.89896e-12	682	sp|Q943F3|RL18A_ORYSJ^Q943F3^Q:606-109,H:9-174^56.02%ID^E:4e-68^RecName: Full=60S ribosomal protein L18a;^Eukaryota; Viridiplantae; Streptophyta; Embryophyta; Tracheophyta; Spermatophyta; Magnoliophyta; Liliopsida; Poales; Poaceae; BEP clade; Ehrhartoidea	.	cds.comp2743_c0_seq1|m.3490	91-627[-]	sp|Q943F3|RL18A_ORYSJ^Q943F3^Q:8-173,H:9-174^56.02%ID^E:5e-69^RecName: Full=60S ribosomal protein L18a;^Eukaryota; Viridiplantae; Streptophyta; Embryophyta; Tracheophyta; Spermatophyta; Magnoliophyta; Liliopsida; Poales; Poaceae; BEP clade; Ehrhartoideae;	PF01775.12^Ribosomal_L18ae^Ribosomal L18ae/LX protein domain^5-127^E:1.4e-51	.	.	COG2157^Ribosomal protein L20A (L18A)	GO:0022625^cellular_component^cytosolic large ribosomal subunit`GO:0005886^cellular_component^plasma membrane`GO:0003735^molecular_function^structural constituent of ribosome`GO:0006412^biological_process^translation
comp26639_c0	-6.53387	-0.432253	2.73794e-05	0.000468465	349	sp|Q940B0|RL183_ARATH^Q940B0^Q:42-347,H:1-102^52.88%ID^E:3e-23^RecName: Full=60S ribosomal protein L18-3;^Eukaryota; Viridiplantae; Streptophyta; Embryophyta; Tracheophyta; Spermatophyta; Magnoliophyta; eudicotyledons; core eudicotyledons; rosids; malvids	.	cds.comp26639_c0_seq1|m.54602	3-347[+]	sp|Q940B0|RL183_ARATH^Q940B0^Q:14-115,H:1-102^52.88%ID^E:3e-32^RecName: Full=60S ribosomal protein L18-3;^Eukaryota; Viridiplantae; Streptophyta; Embryophyta; Tracheophyta; Spermatophyta; Magnoliophyta; eudicotyledons; core eudicotyledons; rosids; malvids	PF00828.14^Ribosomal_L18e^Ribosomal protein L18e/L15^26-114^E:1.3e-10	.	.	COG1727^Ribosomal protein L18E	GO:0022625^cellular_component^cytosolic large ribosomal subunit`GO:0016020^cellular_component^membrane`GO:0009506^cellular_component^plasmodesma`GO:0005773^cellular_component^vacuole`GO:0003735^molecular_function^structural constituent of ribosome`GO:0006
comp38608_c0	-4.60764	-0.468153	0.000369286	0.00427139	340	sp|Q90YT7|RL31_ICTPU^Q90YT7^Q:38-340,H:18-118^60.4%ID^E:2e-29^RecName: Full=60S ribosomal protein L31;^Eukaryota; Metazoa; Chordata; Craniata; Vertebrata; Euteleostomi; Actinopterygii; Neopterygii; Teleostei; Ostariophysi; Siluriformes; Ictaluridae; Ictal	.	cds.comp38608_c0_seq1|m.63458	2-340[+]	sp|Q90YT7|RL31_ICTPU^Q90YT7^Q:13-113,H:18-118^60.4%ID^E:3e-40^RecName: Full=60S ribosomal protein L31;^Eukaryota; Metazoa; Chordata; Craniata; Vertebrata; Euteleostomi; Actinopterygii; Neopterygii; Teleostei; Ostariophysi; Siluriformes; Ictaluridae; Ictal	PF01198.14^Ribosomal_L31e^Ribosomal protein L31e^14-96^E:7.9e-32	.	.	.	GO:0005840^cellular_component^ribosome`GO:0003735^molecular_function^structural constituent of ribosome`GO:0006412^biological_process^translation
comp6257_c0	-3.50973	0.643842	0.000317267	0.00376152	765	sp|Q90YS3|RS2_ICTPU^Q90YS3^Q:763-80,H:34-260^69.74%ID^E:2e-112^RecName: Full=40S ribosomal protein S2;^Eukaryota; Metazoa; Chordata; Craniata; Vertebrata; Euteleostomi; Actinopterygii; Neopterygii; Teleostei; Ostariophysi; Siluriformes; Ictaluridae; Ictal	.	cds.comp6257_c0_seq1|m.10366	53-763[-]	sp|Q90YS3|RS2_ICTPU^Q90YS3^Q:1-228,H:34-260^69.74%ID^E:1e-112^RecName: Full=40S ribosomal protein S2;^Eukaryota; Metazoa; Chordata; Craniata; Vertebrata; Euteleostomi; Actinopterygii; Neopterygii; Teleostei; Ostariophysi; Siluriformes; Ictaluridae; Ictalu	PF00333.15^Ribosomal_S5^Ribosomal protein S5, N-terminal domain^54-119^E:7.1e-28`PF03719.10^Ribosomal_S5_C^Ribosomal protein S5, C-terminal domain^137-203^E:2.3e-20	.	.	.	GO:0015935^cellular_component^small ribosomal subunit`GO:0003723^molecular_function^RNA binding`GO:0003735^molecular_function^structural constituent of ribosome`GO:0006412^biological_process^translation
comp18962_c0	-7.72908	0.549526	1.48405e-08	6.94571e-07	831	sp|Q8WQI5|RS8_SPOFR^Q8WQI5^Q:804-205,H:1-205^56.1%ID^E:1e-71^RecName: Full=40S ribosomal protein S8;^Eukaryota; Metazoa; Ecdysozoa; Arthropoda; Hexapoda; Insecta; Pterygota; Neoptera; Endopterygota; Lepidoptera; Glossata; Ditrysia; Noctuoidea; Noctuidae;	.	cds.comp18962_c0_seq1|m.46205	202-831[-]	sp|Q8WQI5|RS8_SPOFR^Q8WQI5^Q:10-209,H:1-205^56.1%ID^E:9e-73^RecName: Full=40S ribosomal protein S8;^Eukaryota; Metazoa; Ecdysozoa; Arthropoda; Hexapoda; Insecta; Pterygota; Neoptera; Endopterygota; Lepidoptera; Glossata; Ditrysia; Noctuoidea; Noctuidae; A	PF01201.17^Ribosomal_S8e^Ribosomal protein S8e^10-194^E:9.9e-48	.	.	.	GO:0005840^cellular_component^ribosome`GO:0003735^molecular_function^structural constituent of ribosome`GO:0006412^biological_process^translation
comp15599_c0	-4.88855	1.4347	1.46131e-11	1.37456e-09	921	sp|Q8VZB9|R10A1_ARATH^Q8VZB9^Q:797-126,H:1-211^53.12%ID^E:7e-71^RecName: Full=60S ribosomal protein L10a-1;^Eukaryota; Viridiplantae; Streptophyta; Embryophyta; Tracheophyta; Spermatophyta; Magnoliophyta; eudicotyledons; core eudicotyledons; rosids; malvi	.	cds.comp15599_c0_seq1|m.41766	105-920[-]	sp|Q7RZS0|RL10A_NEUCR^Q7RZS0^Q:42-270,H:1-217^51.97%ID^E:4e-72^RecName: Full=60S ribosomal protein L10a;^Eukaryota; Fungi; Dikarya; Ascomycota; Pezizomycotina; Sordariomycetes; Sordariomycetidae; Sordariales; Sordariaceae; Neurospora	PF00687.16^Ribosomal_L1^Ribosomal protein L1p/L10e family^76-265^E:7.9e-45	.	.	COG0081^Ribosomal protein L1	GO:0015934^cellular_component^large ribosomal subunit`GO:0003723^molecular_function^RNA binding`GO:0003735^molecular_function^structural constituent of ribosome`GO:0006412^biological_process^translation
comp17027_c0	-6.99017	2.305	1.41622e-14	2.17407e-12	912	sp|Q8NKF4|RL3_ASPFU^Q8NKF4^Q:911-126,H:122-384^59.32%ID^E:3e-112^RecName: Full=60S ribosomal protein L3;^Eukaryota; Fungi; Dikarya; Ascomycota; Pezizomycotina; Eurotiomycetes; Eurotiomycetidae; Eurotiales; Trichocomaceae; mitosporic Trichocomaceae; Asperg	.	cds.comp17027_c0_seq1|m.43640	108-911[-]	sp|Q8NKF4|RL3_ASPFU^Q8NKF4^Q:1-262,H:122-384^59.32%ID^E:6e-113^RecName: Full=60S ribosomal protein L3;^Eukaryota; Fungi; Dikarya; Ascomycota; Pezizomycotina; Eurotiomycetes; Eurotiomycetidae; Eurotiales; Trichocomaceae; mitosporic Trichocomaceae; Aspergil	PF00297.17^Ribosomal_L3^Ribosomal protein L3^15-218^E:5.5e-73	.	.	COG0087^Ribosomal protein L3	GO:0005840^cellular_component^ribosome`GO:0003735^molecular_function^structural constituent of ribosome`GO:0006412^biological_process^translation
comp20491_c0	-4.93904	0.433933	1.76299e-09	1.02051e-07	839	sp|Q8NKF4|RL3_ASPFU^Q8NKF4^Q:837-1,H:7-286^70.36%ID^E:3e-131^RecName: Full=60S ribosomal protein L3;^Eukaryota; Fungi; Dikarya; Ascomycota; Pezizomycotina; Eurotiomycetes; Eurotiomycetidae; Eurotiales; Trichocomaceae; mitosporic Trichocomaceae; Aspergillu	.	cds.comp20491_c0_seq1|m.48063	1-837[-]	sp|Q8NKF4|RL3_ASPFU^Q8NKF4^Q:1-279,H:7-286^70.36%ID^E:2e-145^RecName: Full=60S ribosomal protein L3;^Eukaryota; Fungi; Dikarya; Ascomycota; Pezizomycotina; Eurotiomycetes; Eurotiomycetidae; Eurotiales; Trichocomaceae; mitosporic Trichocomaceae; Aspergillu	PF00297.17^Ribosomal_L3^Ribosomal protein L3^44-279^E:1.4e-91	.	.	COG0087^Ribosomal protein L3	GO:0005840^cellular_component^ribosome`GO:0003735^molecular_function^structural constituent of ribosome`GO:0006412^biological_process^translation
comp22722_c0	-6.97374	-0.0777678	4.14239e-07	1.2831e-05	484	sp|Q8LC83|RS242_ARATH^Q8LC83^Q:447-79,H:1-122^65.85%ID^E:9e-50^RecName: Full=40S ribosomal protein S24-2;^Eukaryota; Viridiplantae; Streptophyta; Embryophyta; Tracheophyta; Spermatophyta; Magnoliophyta; eudicotyledons; core eudicotyledons; rosids; malvids	.	cds.comp22722_c0_seq1|m.50622	31-447[-]	sp|Q8LC83|RS242_ARATH^Q8LC83^Q:1-123,H:1-122^65.85%ID^E:2e-50^RecName: Full=40S ribosomal protein S24-2;^Eukaryota; Viridiplantae; Streptophyta; Embryophyta; Tracheophyta; Spermatophyta; Magnoliophyta; eudicotyledons; core eudicotyledons; rosids; malvids;	PF01282.14^Ribosomal_S24e^Ribosomal protein S24e^25-107^E:2.4e-31	.	.	COG2004^Ribosomal protein S24E	GO:0005618^cellular_component^cell wall`GO:0022627^cellular_component^cytosolic small ribosomal subunit`GO:0016020^cellular_component^membrane`GO:0005730^cellular_component^nucleolus`GO:0000166^molecular_function^nucleotide binding`GO:0003735^molecular_fu
comp1619_c0	-6.58159	-0.380184	4.82917e-05	0.000764579	475	sp|Q8LC83|RS242_ARATH^Q8LC83^Q:43-402,H:7-126^60%ID^E:2e-35^RecName: Full=40S ribosomal protein S24-2;^Eukaryota; Viridiplantae; Streptophyta; Embryophyta; Tracheophyta; Spermatophyta; Magnoliophyta; eudicotyledons; core eudicotyledons; rosids; malvids; B	.	cds.comp1619_c0_seq1|m.1313	1-426[+]	sp|Q8LC83|RS242_ARATH^Q8LC83^Q:15-134,H:7-126^60%ID^E:2e-44^RecName: Full=40S ribosomal protein S24-2;^Eukaryota; Viridiplantae; Streptophyta; Embryophyta; Tracheophyta; Spermatophyta; Magnoliophyta; eudicotyledons; core eudicotyledons; rosids; malvids; B	PF01282.14^Ribosomal_S24e^Ribosomal protein S24e^32-113^E:2e-25	.	.	COG2004^Ribosomal protein S24E	GO:0005618^cellular_component^cell wall`GO:0022627^cellular_component^cytosolic small ribosomal subunit`GO:0016020^cellular_component^membrane`GO:0005730^cellular_component^nucleolus`GO:0000166^molecular_function^nucleotide binding`GO:0003735^molecular_fu
comp18266_c0	-4.34605	-0.0948024	0.000562238	0.00602053	651	sp|Q8LC83|RS242_ARATH^Q8LC83^Q:40-408,H:1-122^53.23%ID^E:4e-37^RecName: Full=40S ribosomal protein S24-2;^Eukaryota; Viridiplantae; Streptophyta; Embryophyta; Tracheophyta; Spermatophyta; Magnoliophyta; eudicotyledons; core eudicotyledons; rosids; malvids	.	cds.comp18266_c0_seq1|m.45306	1-462[+]	sp|P0CX32|RS24B_YEAST^P0CX32^Q:14-149,H:1-134^49.26%ID^E:2e-39^RecName: Full=40S ribosomal protein S24-B;^Eukaryota; Fungi; Dikarya; Ascomycota; Saccharomycotina; Saccharomycetes; Saccharomycetales; Saccharomycetaceae; Saccharomyces	PF01282.14^Ribosomal_S24e^Ribosomal protein S24e^37-112^E:2.1e-27	.	.	.	GO:0022627^cellular_component^cytosolic small ribosomal subunit`GO:0005730^cellular_component^nucleolus`GO:0000166^molecular_function^nucleotide binding`GO:0003735^molecular_function^structural constituent of ribosome`GO:0002181^biological_process^cytopla
comp9523_c0	-5.15918	0.609879	1.2436e-07	4.47718e-06	526	sp|Q873W8|RS23_ASPFU^Q873W8^Q:29-463,H:1-145^78.62%ID^E:9e-77^RecName: Full=40S ribosomal protein S23;^Eukaryota; Fungi; Dikarya; Ascomycota; Pezizomycotina; Eurotiomycetes; Eurotiomycetidae; Eurotiales; Trichocomaceae; mitosporic Trichocomaceae; Aspergil	.	cds.comp9523_c0_seq1|m.18135	2-466[+]	sp|Q873W8|RS23_ASPFU^Q873W8^Q:10-154,H:1-145^78.62%ID^E:4e-77^RecName: Full=40S ribosomal protein S23;^Eukaryota; Fungi; Dikarya; Ascomycota; Pezizomycotina; Eurotiomycetes; Eurotiomycetidae; Eurotiales; Trichocomaceae; mitosporic Trichocomaceae; Aspergil	PF00164.20^Ribosomal_S12^Ribosomal protein S12^21-153^E:3.1e-41	.	.	COG0048^Ribosomal protein S12	GO:0015935^cellular_component^small ribosomal subunit`GO:0003735^molecular_function^structural constituent of ribosome`GO:0006412^biological_process^translation
comp16450_c0	-7.2676	0.165207	1.63201e-06	4.14242e-05	576	sp|Q7S7F1|RL30_NEUCR^Q7S7F1^Q:462-154,H:5-107^60.19%ID^E:4e-40^RecName: Full=60S ribosomal protein L30;^Eukaryota; Fungi; Dikarya; Ascomycota; Pezizomycotina; Sordariomycetes; Sordariomycetidae; Sordariales; Sordariaceae; Neurospora	.	cds.comp16450_c0_seq1|m.42889	151-576[-]	sp|Q7S7F1|RL30_NEUCR^Q7S7F1^Q:39-141,H:5-107^60.19%ID^E:6e-41^RecName: Full=60S ribosomal protein L30;^Eukaryota; Fungi; Dikarya; Ascomycota; Pezizomycotina; Sordariomycetes; Sordariomycetidae; Sordariales; Sordariaceae; Neurospora	PF01248.21^Ribosomal_L7Ae^Ribosomal protein L7Ae/L30e/S12e/Gadd45 family^46-138^E:1.3e-21	sigP:1^30^0.485^YES	.	COG1911^Ribosomal protein L30E	GO:0005840^cellular_component^ribosome`GO:0003735^molecular_function^structural constituent of ribosome`GO:0006412^biological_process^translation
comp18445_c0	-4.82943	-0.303331	0.000121499	0.00168213	546	sp|Q7RXY1|RL32_NEUCR^Q7RXY1^Q:50-436,H:1-127^64.39%ID^E:2e-52^RecName: Full=60S ribosomal protein L32;^Eukaryota; Fungi; Dikarya; Ascomycota; Pezizomycotina; Sordariomycetes; Sordariomycetidae; Sordariales; Sordariaceae; Neurospora	.	cds.comp18445_c0_seq1|m.45579	2-457[+]	sp|Q7RXY1|RL32_NEUCR^Q7RXY1^Q:17-148,H:1-130^64.44%ID^E:1e-54^RecName: Full=60S ribosomal protein L32;^Eukaryota; Fungi; Dikarya; Ascomycota; Pezizomycotina; Sordariomycetes; Sordariomycetidae; Sordariales; Sordariaceae; Neurospora	PF01655.13^Ribosomal_L32e^Ribosomal protein L32^32-141^E:4.4e-45	.	.	COG1717^Ribosomal protein L32E	GO:0005840^cellular_component^ribosome`GO:0003735^molecular_function^structural constituent of ribosome`GO:0006412^biological_process^translation
comp2883_c0	-7.09501	1.65728	1.00768e-08	4.90148e-07	782	sp|Q6C603|RL7_YARLI^Q6C603^Q:132-731,H:48-247^57%ID^E:7e-80^RecName: Full=60S ribosomal protein L7;^Eukaryota; Fungi; Dikarya; Ascomycota; Saccharomycotina; Saccharomycetes; Saccharomycetales; Dipodascaceae; Yarrowia	.	cds.comp2883_c0_seq1|m.3738	3-743[+]	sp|P60039|RL73_ARATH^P60039^Q:10-245,H:8-241^54.66%ID^E:3e-84^RecName: Full=60S ribosomal protein L7-3;^Eukaryota; Viridiplantae; Streptophyta; Embryophyta; Tracheophyta; Spermatophyta; Magnoliophyta; eudicotyledons; core eudicotyledons; rosids; malvids;	PF08079.7^Ribosomal_L30_N^Ribosomal L30 N-terminal domain^14-82^E:5e-14`PF00327.15^Ribosomal_L30^Ribosomal protein L30p/L7e^86-136^E:2.5e-19	.	.	COG1841^Ribosomal protein L30/L7E	GO:0005840^cellular_component^ribosome
comp1852_c0	-6.36536	0.97325	3.71325e-10	2.53121e-08	975	sp|Q5XUC7|RL5_TOXCI^Q5XUC7^Q:101-940,H:2-266^51.25%ID^E:2e-67^RecName: Full=60S ribosomal protein L5;^Eukaryota; Metazoa; Ecdysozoa; Arthropoda; Hexapoda; Insecta; Pterygota; Neoptera; Paraneoptera; Hemiptera; Sternorrhyncha; Aphidiformes; Aphidoidea; Aph	.	cds.comp1852_c0_seq1|m.1789	17-973[-]	.	.	.	.	.	.
comp20990_c0	-9.06614	1.79374	5.95554e-15	9.80952e-13	603	sp|Q5UAP0|RS4_BOMMO^Q5UAP0^Q:603-61,H:82-262^57.46%ID^E:5e-72^RecName: Full=40S ribosomal protein S4;^Eukaryota; Metazoa; Ecdysozoa; Arthropoda; Hexapoda; Insecta; Pterygota; Neoptera; Endopterygota; Lepidoptera; Glossata; Ditrysia; Bombycoidea; Bombycida	.	cds.comp20990_c0_seq1|m.48636	55-603[-]	sp|Q5UAP0|RS4_BOMMO^Q5UAP0^Q:1-181,H:82-262^57.46%ID^E:2e-72^RecName: Full=40S ribosomal protein S4;^Eukaryota; Metazoa; Ecdysozoa; Arthropoda; Hexapoda; Insecta; Pterygota; Neoptera; Endopterygota; Lepidoptera; Glossata; Ditrysia; Bombycoidea; Bombycidae	PF00900.15^Ribosomal_S4e^Ribosomal family S4e^14-89^E:1.5e-25	.	.	.	GO:0005840^cellular_component^ribosome`GO:0019843^molecular_function^rRNA binding`GO:0003735^molecular_function^structural constituent of ribosome`GO:0006412^biological_process^translation
comp9476_c1	-4.73807	0.249334	4.10626e-06	9.35492e-05	661	sp|Q58DT1|RL7_BOVIN^Q58DT1^Q:2-454,H:98-248^70.86%ID^E:1e-63^RecName: Full=60S ribosomal protein L7;^Eukaryota; Metazoa; Chordata; Craniata; Vertebrata; Euteleostomi; Mammalia; Eutheria; Laurasiatheria; Cetartiodactyla; Ruminantia; Pecora; Bovidae; Bovina	.	cds.comp9476_c1_seq1|m.18018	2-457[+]	sp|Q58DT1|RL7_BOVIN^Q58DT1^Q:1-151,H:98-248^70.86%ID^E:3e-73^RecName: Full=60S ribosomal protein L7;^Eukaryota; Metazoa; Chordata; Craniata; Vertebrata; Euteleostomi; Mammalia; Eutheria; Laurasiatheria; Cetartiodactyla; Ruminantia; Pecora; Bovidae; Bovina	PF00327.15^Ribosomal_L30^Ribosomal protein L30p/L7e^1-43^E:4.4e-15	.	.	COG1841^Ribosomal protein L30/L7E	GO:0005840^cellular_component^ribosome`GO:0003723^molecular_function^RNA binding
comp44948_c0	-5.92268	-0.867859	0.000944713	0.00922785	332	sp|Q56K10|RS15_BOVIN^Q56K10^Q:3-188,H:84-145^74.19%ID^E:4e-29^RecName: Full=40S ribosomal protein S15;^Eukaryota; Metazoa; Chordata; Craniata; Vertebrata; Euteleostomi; Mammalia; Eutheria; Laurasiatheria; Cetartiodactyla; Ruminantia; Pecora; Bovidae; Bovi	.	.	.	.	.	.	.	COG0185^Ribosomal protein S19	GO:0022627^cellular_component^cytosolic small ribosomal subunit`GO:0003723^molecular_function^RNA binding`GO:0003735^molecular_function^structural constituent of ribosome`GO:0042274^biological_process^ribosomal small subunit biogenesis`GO:0000056^biologic
comp22018_c0	-6.18553	-0.691788	0.000318985	0.00377724	396	sp|Q56JY1|RL35A_BOVIN^Q56JY1^Q:57-359,H:4-109^54.72%ID^E:1e-32^RecName: Full=60S ribosomal protein L35a;^Eukaryota; Metazoa; Chordata; Craniata; Vertebrata; Euteleostomi; Mammalia; Eutheria; Laurasiatheria; Cetartiodactyla; Ruminantia; Pecora; Bovidae; Bo	.	cds.comp22018_c0_seq1|m.49847	3-365[+]	sp|Q56JY1|RL35A_BOVIN^Q56JY1^Q:19-119,H:4-109^54.72%ID^E:6e-33^RecName: Full=60S ribosomal protein L35a;^Eukaryota; Metazoa; Chordata; Craniata; Vertebrata; Euteleostomi; Mammalia; Eutheria; Laurasiatheria; Cetartiodactyla; Ruminantia; Pecora; Bovidae; Bo	PF01247.13^Ribosomal_L35Ae^Ribosomal protein L35Ae^20-114^E:9.8e-36	.	.	COG2451^Ribosomal protein L35AE/L33A	GO:0005840^cellular_component^ribosome`GO:0003735^molecular_function^structural constituent of ribosome`GO:0000049^molecular_function^tRNA binding`GO:0006412^biological_process^translation
comp6878_c0	-3.81837	-0.423529	0.000147876	0.00198851	639	sp|Q54MK8|RL18A_DICDI^Q54MK8^Q:57-569,H:5-169^56.14%ID^E:6e-60^RecName: Full=60S ribosomal protein L18a;^Eukaryota; Amoebozoa; Mycetozoa; Dictyosteliida; Dictyostelium	.	cds.comp6878_c0_seq1|m.11668	3-575[+]	sp|Q54MK8|RL18A_DICDI^Q54MK8^Q:19-189,H:5-169^56.14%ID^E:2e-60^RecName: Full=60S ribosomal protein L18a;^Eukaryota; Amoebozoa; Mycetozoa; Dictyosteliida; Dictyostelium	PF01775.12^Ribosomal_L18ae^Ribosomal L18ae/LX protein domain^18-139^E:3.4e-50	.	.	COG2157^Ribosomal protein L20A (L18A)	GO:0005840^cellular_component^ribosome`GO:0003735^molecular_function^structural constituent of ribosome`GO:0006412^biological_process^translation
comp23341_c0	-5.52569	0.240441	4.8645e-07	1.47698e-05	501	sp|Q54LV8|RL34_DICDI^Q54LV8^Q:428-147,H:4-95^55.32%ID^E:7e-25^RecName: Full=60S ribosomal protein L34;^Eukaryota; Amoebozoa; Mycetozoa; Dictyosteliida; Dictyostelium	.	cds.comp23341_c0_seq1|m.51310	72-500[-]	sp|P87262|RL34A_YEAST^P87262^Q:25-130,H:4-107^53.77%ID^E:9e-29^RecName: Full=60S ribosomal protein L34-A;^Eukaryota; Fungi; Dikarya; Ascomycota; Saccharomycotina; Saccharomycetes; Saccharomycetales; Saccharomycetaceae; Saccharomyces	PF01199.13^Ribosomal_L34e^Ribosomal protein L34e^24-117^E:4e-32	.	.	COG2174^Ribosomal protein L34E	GO:0022625^cellular_component^cytosolic large ribosomal subunit`GO:0003735^molecular_function^structural constituent of ribosome`GO:0002181^biological_process^cytoplasmic translation
comp19068_c0	-4.99406	0.447741	1.10621e-06	2.97788e-05	724	sp|Q54J69|RL10_DICDI^Q54J69^Q:701-54,H:1-216^68.06%ID^E:4e-108^RecName: Full=60S ribosomal protein L10;^Eukaryota; Amoebozoa; Mycetozoa; Dictyosteliida; Dictyostelium	.	cds.comp19068_c0_seq1|m.46345	39-722[-]	sp|Q54J69|RL10_DICDI^Q54J69^Q:8-223,H:1-216^68.06%ID^E:2e-108^RecName: Full=60S ribosomal protein L10;^Eukaryota; Amoebozoa; Mycetozoa; Dictyosteliida; Dictyostelium	PF00252.13^Ribosomal_L16^Ribosomal protein L16p/L10e^12-173^E:6.4e-31	.	.	COG0197^Ribosomal protein L16/L10E	GO:0005840^cellular_component^ribosome`GO:0003735^molecular_function^structural constituent of ribosome`GO:0006412^biological_process^translation
comp1850_c0	-5.28744	0.0306093	2.66322e-05	0.000458484	379	sp|Q54J69|RL10_DICDI^Q54J69^Q:68-379,H:1-104^72.12%ID^E:9e-55^RecName: Full=60S ribosomal protein L10;^Eukaryota; Amoebozoa; Mycetozoa; Dictyosteliida; Dictyostelium	.	cds.comp1850_c0_seq1|m.1785	2-379[+]	sp|Q54J69|RL10_DICDI^Q54J69^Q:23-126,H:1-104^72.12%ID^E:8e-55^RecName: Full=60S ribosomal protein L10;^Eukaryota; Amoebozoa; Mycetozoa; Dictyosteliida; Dictyostelium	PF00252.13^Ribosomal_L16^Ribosomal protein L16p/L10e^27-125^E:4.1e-14	.	.	COG0197^Ribosomal protein L16/L10E	GO:0005840^cellular_component^ribosome`GO:0003735^molecular_function^structural constituent of ribosome`GO:0006412^biological_process^translation
comp19123_c0	-9.67109	2.3756	4.07516e-14	5.64608e-12	802	sp|Q4PSL7|RL82_ARATH^Q4PSL7^Q:8-625,H:34-239^63.11%ID^E:5e-87^RecName: Full=60S ribosomal protein L8-2;^Eukaryota; Viridiplantae; Streptophyta; Embryophyta; Tracheophyta; Spermatophyta; Magnoliophyta; eudicotyledons; core eudicotyledons; rosids; malvids;	.	cds.comp19123_c0_seq1|m.46424	2-679[+]	sp|Q9XVF7|RL8_CAEEL^Q9XVF7^Q:3-218,H:33-248^65.28%ID^E:7e-103^RecName: Full=60S ribosomal protein L8;^Eukaryota; Metazoa; Ecdysozoa; Nematoda; Chromadorea; Rhabditida; Rhabditoidea; Rhabditidae; Peloderinae; Caenorhabditis	PF00181.18^Ribosomal_L2^Ribosomal Proteins L2, RNA binding domain^3-59^E:3.5e-10`PF03947.13^Ribosomal_L2_C^Ribosomal Proteins L2, C-terminal domain^67-198^E:2.6e-42	.	.	COG0090^Ribosomal protein L2	GO:0005840^cellular_component^ribosome`GO:0019843^molecular_function^rRNA binding`GO:0003735^molecular_function^structural constituent of ribosome`GO:0009792^biological_process^embryo development ending in birth or egg hatching`GO:0040007^biological_proce
comp26668_c0	-5.02043	-0.177451	5.07955e-05	0.000800166	348	sp|Q3T0B7|RS27L_BOVIN^Q3T0B7^Q:306-73,H:5-82^78.21%ID^E:2e-35^RecName: Full=40S ribosomal protein S27-like;^Eukaryota; Metazoa; Chordata; Craniata; Vertebrata; Euteleostomi; Mammalia; Eutheria; Laurasiatheria; Cetartiodactyla; Ruminantia; Pecora; Bovidae;	.	.	.	.	.	.	.	COG2051^Ribosomal protein S27E	GO:0005840^cellular_component^ribosome`GO:0046872^molecular_function^metal ion binding`GO:0003735^molecular_function^structural constituent of ribosome`GO:0006412^biological_process^translation
comp1064_c0	-5.73797	1.11324	2.7347e-07	8.94735e-06	680	sp|Q3SZ90|RL13A_BOVIN^Q3SZ90^Q:51-602,H:3-186^54.89%ID^E:4e-68^RecName: Full=60S ribosomal protein L13a;^Eukaryota; Metazoa; Chordata; Craniata; Vertebrata; Euteleostomi; Mammalia; Eutheria; Laurasiatheria; Cetartiodactyla; Ruminantia; Pecora; Bovidae; Bo	.	cds.comp1064_c0_seq1|m.823	3-641[+]	sp|Q3SZ90|RL13A_BOVIN^Q3SZ90^Q:17-200,H:3-186^54.89%ID^E:1e-68^RecName: Full=60S ribosomal protein L13a;^Eukaryota; Metazoa; Chordata; Craniata; Vertebrata; Euteleostomi; Mammalia; Eutheria; Laurasiatheria; Cetartiodactyla; Ruminantia; Pecora; Bovidae; Bo	PF00572.13^Ribosomal_L13^Ribosomal protein L13^21-134^E:5.7e-24	.	.	COG0102^Ribosomal protein L13	GO:0015934^cellular_component^large ribosomal subunit`GO:0003735^molecular_function^structural constituent of ribosome`GO:1901194^biological_process^negative regulation of formation of translation preinitiation complex`GO:0017148^biological_process^negati
comp15791_c0	-4.74911	-0.39832	0.0010257	0.00985029	454	sp|Q3MHM7|RL35_BOVIN^Q3MHM7^Q:391-35,H:4-123^69.17%ID^E:1e-35^RecName: Full=60S ribosomal protein L35;^Eukaryota; Metazoa; Chordata; Craniata; Vertebrata; Euteleostomi; Mammalia; Eutheria; Laurasiatheria; Cetartiodactyla; Ruminantia; Pecora; Bovidae; Bovi	.	cds.comp15791_c0_seq1|m.42044	32-454[-]	sp|Q3MHM7|RL35_BOVIN^Q3MHM7^Q:22-140,H:4-123^69.17%ID^E:7e-45^RecName: Full=60S ribosomal protein L35;^Eukaryota; Metazoa; Chordata; Craniata; Vertebrata; Euteleostomi; Mammalia; Eutheria; Laurasiatheria; Cetartiodactyla; Ruminantia; Pecora; Bovidae; Bovi	PF00831.18^Ribosomal_L29^Ribosomal L29 protein^25-81^E:3.5e-19	.	.	COG0255^Ribosomal protein L29	GO:0005840^cellular_component^ribosome`GO:0003735^molecular_function^structural constituent of ribosome`GO:0006412^biological_process^translation
comp30827_c0	-7.35393	0.202991	6.74255e-05	0.00102077	606	sp|Q0DK10|RL11_ORYSJ^Q0DK10^Q:5-520,H:3-174^69.77%ID^E:2e-88^RecName: Full=60S ribosomal protein L11;^Eukaryota; Viridiplantae; Streptophyta; Embryophyta; Tracheophyta; Spermatophyta; Magnoliophyta; Liliopsida; Poales; Poaceae; BEP clade; Ehrhartoideae; O	.	cds.comp30827_c0_seq1|m.57918	2-523[+]	sp|Q0DK10|RL11_ORYSJ^Q0DK10^Q:2-173,H:3-174^69.77%ID^E:6e-89^RecName: Full=60S ribosomal protein L11;^Eukaryota; Viridiplantae; Streptophyta; Embryophyta; Tracheophyta; Spermatophyta; Magnoliophyta; Liliopsida; Poales; Poaceae; BEP clade; Ehrhartoideae; O	PF00281.14^Ribosomal_L5^Ribosomal protein L5^8-61^E:6.2e-19`PF00673.16^Ribosomal_L5_C^ribosomal L5P family C-terminus^65-163^E:8.5e-20	.	.	COG0094^Ribosomal protein L5	GO:0005840^cellular_component^ribosome`GO:0019843^molecular_function^rRNA binding`GO:0003735^molecular_function^structural constituent of ribosome`GO:0006412^biological_process^translation
comp36115_c0	-5.70926	1.0932	1.86914e-09	1.07708e-07	567	sp|Q08770|RL102_ARATH^Q08770^Q:4-456,H:56-206^66.23%ID^E:4e-69^RecName: Full=60S ribosomal protein L10-2;^Eukaryota; Viridiplantae; Streptophyta; Embryophyta; Tracheophyta; Spermatophyta; Magnoliophyta; eudicotyledons; core eudicotyledons; rosids; malvids	.	cds.comp36115_c0_seq1|m.61844	1-477[+]	sp|Q08770|RL102_ARATH^Q08770^Q:2-153,H:56-207^65.79%ID^E:8e-70^RecName: Full=60S ribosomal protein L10-2;^Eukaryota; Viridiplantae; Streptophyta; Embryophyta; Tracheophyta; Spermatophyta; Magnoliophyta; eudicotyledons; core eudicotyledons; rosids; malvids	PF00252.13^Ribosomal_L16^Ribosomal protein L16p/L10e^2-112^E:1.1e-25	.	.	COG0197^Ribosomal protein L16/L10E	GO:0009941^cellular_component^chloroplast envelope`GO:0016020^cellular_component^membrane`GO:0005840^cellular_component^ribosome`GO:0003735^molecular_function^structural constituent of ribosome`GO:0032502^biological_process^developmental process`GO:001022
comp22683_c0	-7.27427	1.83202	1.45168e-13	1.85092e-11	792	sp|Q08069|RS8_MAIZE^Q08069^Q:32-625,H:1-207^64.25%ID^E:2e-87^RecName: Full=40S ribosomal protein S8;^Eukaryota; Viridiplantae; Streptophyta; Embryophyta; Tracheophyta; Spermatophyta; Magnoliophyta; Liliopsida; Poales; Poaceae; PACMAD clade; Panicoideae; A	.	cds.comp22683_c0_seq1|m.50569	32-661[+]	sp|Q08069|RS8_MAIZE^Q08069^Q:1-207,H:1-216^63.89%ID^E:5e-92^RecName: Full=40S ribosomal protein S8;^Eukaryota; Viridiplantae; Streptophyta; Embryophyta; Tracheophyta; Spermatophyta; Magnoliophyta; Liliopsida; Poales; Poaceae; PACMAD clade; Panicoideae; An	PF01201.17^Ribosomal_S8e^Ribosomal protein S8e^1-190^E:2.8e-51	.	.	.	GO:0005840^cellular_component^ribosome`GO:0003735^molecular_function^structural constituent of ribosome`GO:0006412^biological_process^translation
comp15598_c0	-5.65527	0.332684	1.99833e-06	4.95746e-05	583	sp|Q02984|RL27_PYRST^Q02984^Q:57-482,H:5-134^42.66%ID^E:2e-26^RecName: Full=60S ribosomal protein L27;^Eukaryota; Viridiplantae; Chlorophyta; Chlorophyceae; Chlamydomonadales; Spondylomoraceae; Pyrobotrys	.	cds.comp15598_c0_seq1|m.41765	3-485[+]	sp|P61359|RL27_HIPCM^P61359^Q:14-160,H:1-136^44.59%ID^E:7e-28^RecName: Full=60S ribosomal protein L27;^Eukaryota; Metazoa; Chordata; Craniata; Vertebrata; Euteleostomi; Actinopterygii; Neopterygii; Teleostei; Euteleostei; Neoteleostei; Acanthomorpha; Acan	PF00467.24^KOW^KOW motif^21-45^E:2e-06`PF01777.13^Ribosomal_L27e^Ribosomal L27e protein family^65-160^E:2.3e-20	.	.	.	GO:0005840^cellular_component^ribosome`GO:0003735^molecular_function^structural constituent of ribosome`GO:0006412^biological_process^translation
comp19075_c0	-5.84427	0.521854	3.41166e-08	1.44358e-06	642	sp|Q02753|RL21A_YEAST^Q02753^Q:597-100,H:1-157^50.6%ID^E:1e-48^RecName: Full=60S ribosomal protein L21-A;^Eukaryota; Fungi; Dikarya; Ascomycota; Saccharomycotina; Saccharomycetes; Saccharomycetales; Saccharomycetaceae; Saccharomyces	.	cds.comp19075_c0_seq1|m.46355	88-597[-]	sp|Q02753|RL21A_YEAST^Q02753^Q:1-166,H:1-157^50.6%ID^E:2e-49^RecName: Full=60S ribosomal protein L21-A;^Eukaryota; Fungi; Dikarya; Ascomycota; Saccharomycotina; Saccharomycetes; Saccharomycetales; Saccharomycetaceae; Saccharomyces	PF01157.13^Ribosomal_L21e^Ribosomal protein L21e^3-100^E:3.3e-38	.	.	.	GO:0022625^cellular_component^cytosolic large ribosomal subunit`GO:0003735^molecular_function^structural constituent of ribosome`GO:0002181^biological_process^cytoplasmic translation
comp20821_c0	-5.40296	0.143871	8.27016e-07	2.31842e-05	629	sp|P80455|RS12_DROME^P80455^Q:494-132,H:18-138^52.89%ID^E:9e-31^RecName: Full=40S ribosomal protein S12;^Eukaryota; Metazoa; Ecdysozoa; Arthropoda; Hexapoda; Insecta; Pterygota; Neoptera; Endopterygota; Diptera; Brachycera; Muscomorpha; Ephydroidea; Droso	.	cds.comp20821_c0_seq1|m.48445	117-629[-]	sp|Q9XHS0|RS12_HORVU^Q9XHS0^Q:26-164,H:1-141^51.77%ID^E:3e-40^RecName: Full=40S ribosomal protein S12;^Eukaryota; Viridiplantae; Streptophyta; Embryophyta; Tracheophyta; Spermatophyta; Magnoliophyta; Liliopsida; Poales; Poaceae; BEP clade; Pooideae; Triti	PF01248.21^Ribosomal_L7Ae^Ribosomal protein L7Ae/L30e/S12e/Gadd45 family^51-145^E:4.6e-24	.	.	.	GO:0005840^cellular_component^ribosome`GO:0003735^molecular_function^structural constituent of ribosome`GO:0006412^biological_process^translation
comp15854_c0	-6.58228	-0.37846	1.41747e-06	3.67316e-05	450	sp|P67884|RL30_OPHHA^P67884^Q:431-87,H:1-114^66.09%ID^E:2e-52^RecName: Full=60S ribosomal protein L30;^Eukaryota; Metazoa; Chordata; Craniata; Vertebrata; Euteleostomi; Lepidosauria; Squamata; Scleroglossa; Serpentes; Colubroidea; Elapidae; Elapinae; Ophi	.	cds.comp15854_c0_seq1|m.42129	84-449[-]	sp|P67884|RL30_OPHHA^P67884^Q:7-121,H:1-114^66.09%ID^E:8e-53^RecName: Full=60S ribosomal protein L30;^Eukaryota; Metazoa; Chordata; Craniata; Vertebrata; Euteleostomi; Lepidosauria; Squamata; Scleroglossa; Serpentes; Colubroidea; Elapidae; Elapinae; Ophio	PF01248.21^Ribosomal_L7Ae^Ribosomal protein L7Ae/L30e/S12e/Gadd45 family^20-111^E:3.3e-23	.	.	.	GO:0005840^cellular_component^ribosome`GO:0003735^molecular_function^structural constituent of ribosome`GO:0006412^biological_process^translation
comp23465_c0	-8.01387	0.814018	1.29001e-11	1.24392e-09	523	sp|P62302|RS13_SOYBN^P62302^Q:466-14,H:1-151^79.47%ID^E:8e-84^RecName: Full=40S ribosomal protein S13;^Eukaryota; Viridiplantae; Streptophyta; Embryophyta; Tracheophyta; Spermatophyta; Magnoliophyta; eudicotyledons; core eudicotyledons; rosids; fabids; Fa	.	cds.comp23465_c0_seq1|m.51463	11-466[-]	sp|P62302|RS13_SOYBN^P62302^Q:1-151,H:1-151^79.47%ID^E:3e-84^RecName: Full=40S ribosomal protein S13;^Eukaryota; Viridiplantae; Streptophyta; Embryophyta; Tracheophyta; Spermatophyta; Magnoliophyta; eudicotyledons; core eudicotyledons; rosids; fabids; Fab	PF08069.7^Ribosomal_S13_N^Ribosomal S13/S15 N-terminal domain^1-60^E:6.7e-29`PF00312.17^Ribosomal_S15^Ribosomal protein S15^66-147^E:1.5e-21	.	.	.	GO:0005840^cellular_component^ribosome`GO:0003735^molecular_function^structural constituent of ribosome`GO:0006412^biological_process^translation
comp9666_c0	-3.64766	1.22921	1.45486e-08	6.83411e-07	548	sp|P62302|RS13_SOYBN^P62302^Q:27-479,H:1-151^80.79%ID^E:3e-86^RecName: Full=40S ribosomal protein S13;^Eukaryota; Viridiplantae; Streptophyta; Embryophyta; Tracheophyta; Spermatophyta; Magnoliophyta; eudicotyledons; core eudicotyledons; rosids; fabids; Fa	.	cds.comp9666_c0_seq2|m.18458	3-482[+]	sp|P62302|RS13_SOYBN^P62302^Q:9-159,H:1-151^80.79%ID^E:1e-86^RecName: Full=40S ribosomal protein S13;^Eukaryota; Viridiplantae; Streptophyta; Embryophyta; Tracheophyta; Spermatophyta; Magnoliophyta; eudicotyledons; core eudicotyledons; rosids; fabids; Fab	PF08069.7^Ribosomal_S13_N^Ribosomal S13/S15 N-terminal domain^9-68^E:5.9e-28`PF00312.17^Ribosomal_S15^Ribosomal protein S15^74-156^E:4.2e-22	.	.	.	GO:0005840^cellular_component^ribosome`GO:0003735^molecular_function^structural constituent of ribosome`GO:0006412^biological_process^translation
comp2253_c0	-6.92848	-0.108843	4.84439e-08	1.96738e-06	590	sp|P62282|RS11_RAT^P62282^Q:560-93,H:5-158^63.92%ID^E:9e-65^RecName: Full=40S ribosomal protein S11;^Eukaryota; Metazoa; Chordata; Craniata; Vertebrata; Euteleostomi; Mammalia; Eutheria; Euarchontoglires; Glires; Rodentia; Sciurognathi; Muroidea; Muridae;	.	cds.comp2253_c0_seq1|m.2600	90-590[-]	sp|P62282|RS11_RAT^P62282^Q:11-166,H:5-158^63.92%ID^E:3e-65^RecName: Full=40S ribosomal protein S11;^Eukaryota; Metazoa; Chordata; Craniata; Vertebrata; Euteleostomi; Mammalia; Eutheria; Euarchontoglires; Glires; Rodentia; Sciurognathi; Muroidea; Muridae;	PF00366.15^Ribosomal_S17^Ribosomal protein S17^81-149^E:1.1e-26	.	.	COG0186^Ribosomal protein S17	GO:0022627^cellular_component^cytosolic small ribosomal subunit`GO:0019843^molecular_function^rRNA binding`GO:0003735^molecular_function^structural constituent of ribosome`GO:0006412^biological_process^translation
comp32235_c0	-6.62994	-0.362878	3.34201e-05	0.000558623	417	sp|P62282|RS11_RAT^P62282^Q:416-96,H:56-158^63.55%ID^E:8e-43^RecName: Full=40S ribosomal protein S11;^Eukaryota; Metazoa; Chordata; Craniata; Vertebrata; Euteleostomi; Mammalia; Eutheria; Euarchontoglires; Glires; Rodentia; Sciurognathi; Muroidea; Muridae	.	cds.comp32235_c0_seq1|m.58993	93-416[-]	sp|P62282|RS11_RAT^P62282^Q:1-107,H:56-158^63.55%ID^E:2e-43^RecName: Full=40S ribosomal protein S11;^Eukaryota; Metazoa; Chordata; Craniata; Vertebrata; Euteleostomi; Mammalia; Eutheria; Euarchontoglires; Glires; Rodentia; Sciurognathi; Muroidea; Muridae;	PF00366.15^Ribosomal_S17^Ribosomal protein S17^20-89^E:4.2e-28	.	.	COG0186^Ribosomal protein S17	GO:0022627^cellular_component^cytosolic small ribosomal subunit`GO:0019843^molecular_function^rRNA binding`GO:0003735^molecular_function^structural constituent of ribosome`GO:0006412^biological_process^translation
comp17099_c0	-5.55251	0.279928	9.49108e-06	0.00019171	516	sp|P62246|RS15A_RAT^P62246^Q:60-449,H:1-130^73.08%ID^E:1e-67^RecName: Full=40S ribosomal protein S15a;^Eukaryota; Metazoa; Chordata; Craniata; Vertebrata; Euteleostomi; Mammalia; Eutheria; Euarchontoglires; Glires; Rodentia; Sciurognathi; Muroidea; Murida	.	cds.comp17099_c0_seq1|m.43744	3-452[+]	sp|P62246|RS15A_RAT^P62246^Q:20-149,H:1-130^73.08%ID^E:2e-68^RecName: Full=40S ribosomal protein S15a;^Eukaryota; Metazoa; Chordata; Craniata; Vertebrata; Euteleostomi; Mammalia; Eutheria; Euarchontoglires; Glires; Rodentia; Sciurognathi; Muroidea; Murida	PF00410.14^Ribosomal_S8^Ribosomal protein S8^25-148^E:7.3e-24	.	.	COG0096^Ribosomal protein S8	GO:0022627^cellular_component^cytosolic small ribosomal subunit`GO:0005739^cellular_component^mitochondrion`GO:0003735^molecular_function^structural constituent of ribosome`GO:0006412^biological_process^translation
comp15538_c0	-3.34954	0.712194	6.24898e-06	0.000133309	671	sp|P62084|RS7_DANRE^P62084^Q:43-609,H:1-189^58.95%ID^E:9e-70^RecName: Full=40S ribosomal protein S7;^Eukaryota; Metazoa; Chordata; Craniata; Vertebrata; Euteleostomi; Actinopterygii; Neopterygii; Teleostei; Ostariophysi; Cypriniformes; Cyprinidae; Danio	.	cds.comp15538_c0_seq1|m.41670	43-621[+]	sp|P62084|RS7_DANRE^P62084^Q:1-191,H:1-191^58.33%ID^E:2e-70^RecName: Full=40S ribosomal protein S7;^Eukaryota; Metazoa; Chordata; Craniata; Vertebrata; Euteleostomi; Actinopterygii; Neopterygii; Teleostei; Ostariophysi; Cypriniformes; Cyprinidae; Danio	PF01251.13^Ribosomal_S7e^Ribosomal protein S7e^6-191^E:5.1e-77	.	.	.	GO:0030686^cellular_component^90S preribosome`GO:0022627^cellular_component^cytosolic small ribosomal subunit`GO:0032040^cellular_component^small-subunit processome`GO:0003735^molecular_function^structural constituent of ribosome`GO:0009790^biological_pro
comp6407_c0	-6.82307	1.40735	1.10345e-13	1.42586e-11	621	sp|P62083|RS7_RAT^P62083^Q:587-18,H:1-190^62.83%ID^E:2e-76^RecName: Full=40S ribosomal protein S7;^Eukaryota; Metazoa; Chordata; Craniata; Vertebrata; Euteleostomi; Mammalia; Eutheria; Euarchontoglires; Glires; Rodentia; Sciurognathi; Muroidea; Muridae; M	.	cds.comp6407_c0_seq1|m.10662	3-587[-]	sp|P62083|RS7_RAT^P62083^Q:1-190,H:1-190^62.83%ID^E:1e-76^RecName: Full=40S ribosomal protein S7;^Eukaryota; Metazoa; Chordata; Craniata; Vertebrata; Euteleostomi; Mammalia; Eutheria; Euarchontoglires; Glires; Rodentia; Sciurognathi; Muroidea; Muridae; Mu	PF01251.13^Ribosomal_S7e^Ribosomal protein S7e^6-192^E:8.6e-79	.	.	.	GO:0030686^cellular_component^90S preribosome`GO:0022627^cellular_component^cytosolic small ribosomal subunit`GO:0005815^cellular_component^microtubule organizing center`GO:0032040^cellular_component^small-subunit processome`GO:0003735^molecular_function^
comp4765_c0	-7.32084	0.211165	2.665e-08	1.16755e-06	874	sp|P60039|RL73_ARATH^P60039^Q:67-774,H:7-242^63.56%ID^E:3e-94^RecName: Full=60S ribosomal protein L7-3;^Eukaryota; Viridiplantae; Streptophyta; Embryophyta; Tracheophyta; Spermatophyta; Magnoliophyta; eudicotyledons; core eudicotyledons; rosids; malvids;	.	cds.comp4765_c0_seq1|m.7989	1-777[+]	sp|P60039|RL73_ARATH^P60039^Q:23-258,H:7-242^63.56%ID^E:5e-107^RecName: Full=60S ribosomal protein L7-3;^Eukaryota; Viridiplantae; Streptophyta; Embryophyta; Tracheophyta; Spermatophyta; Magnoliophyta; eudicotyledons; core eudicotyledons; rosids; malvids;	PF08079.7^Ribosomal_L30_N^Ribosomal L30 N-terminal domain^27-97^E:1.6e-24`PF00327.15^Ribosomal_L30^Ribosomal protein L30p/L7e^100-150^E:4.3e-18	.	.	COG1841^Ribosomal protein L30/L7E	GO:0005840^cellular_component^ribosome
comp9476_c0	-5.08999	-0.111168	4.46471e-06	0.000100792	320	sp|P60039|RL73_ARATH^P60039^Q:45-272,H:7-82^50%ID^E:2e-14^RecName: Full=60S ribosomal protein L7-3;^Eukaryota; Viridiplantae; Streptophyta; Embryophyta; Tracheophyta; Spermatophyta; Magnoliophyta; eudicotyledons; core eudicotyledons; rosids; malvids; Bras	.	cds.comp9476_c0_seq1|m.18017	3-320[+]	sp|P60039|RL73_ARATH^P60039^Q:15-106,H:7-98^51.09%ID^E:3e-22^RecName: Full=60S ribosomal protein L7-3;^Eukaryota; Viridiplantae; Streptophyta; Embryophyta; Tracheophyta; Spermatophyta; Magnoliophyta; eudicotyledons; core eudicotyledons; rosids; malvids; B	PF08079.7^Ribosomal_L30_N^Ribosomal L30 N-terminal domain^19-89^E:7.3e-22	.	.	COG1841^Ribosomal protein L30/L7E	GO:0005840^cellular_component^ribosome
comp17735_c0	-5.58466	0.975711	6.90429e-10	4.37249e-08	760	sp|P55844|RL14_PEA^P55844^Q:709-368,H:1-108^49.12%ID^E:1e-20^RecName: Full=Probable 60S ribosomal protein L14;^Eukaryota; Viridiplantae; Streptophyta; Embryophyta; Tracheophyta; Spermatophyta; Magnoliophyta; eudicotyledons; core eudicotyledons; rosids; fa	.	cds.comp17735_c0_seq1|m.44580	317-760[-]	sp|P55844|RL14_PEA^P55844^Q:18-145,H:1-122^47.66%ID^E:3e-35^RecName: Full=Probable 60S ribosomal protein L14;^Eukaryota; Viridiplantae; Streptophyta; Embryophyta; Tracheophyta; Spermatophyta; Magnoliophyta; eudicotyledons; core eudicotyledons; rosids; fab	PF01929.12^Ribosomal_L14e^Ribosomal protein L14^67-142^E:2.8e-27	.	.	.	GO:0005840^cellular_component^ribosome`GO:0003735^molecular_function^structural constituent of ribosome`GO:0006412^biological_process^translation
comp16267_c0	-6.82436	-0.209697	2.72953e-05	0.000467861	401	sp|P51997|RL25_PUCGR^P51997^Q:294-1,H:48-139^61.22%ID^E:1e-31^RecName: Full=60S ribosomal protein L25;^Eukaryota; Fungi; Dikarya; Basidiomycota; Pucciniomycotina; Pucciniomycetes; Pucciniales; Pucciniaceae; Puccinia	.	cds.comp16267_c0_seq1|m.42632	1-363[-]	sp|P51997|RL25_PUCGR^P51997^Q:17-121,H:41-139^58.1%ID^E:2e-33^RecName: Full=60S ribosomal protein L25;^Eukaryota; Fungi; Dikarya; Basidiomycota; Pucciniomycotina; Pucciniomycetes; Pucciniales; Pucciniaceae; Puccinia	PF00276.15^Ribosomal_L23^Ribosomal protein L23^59-115^E:3.2e-17	.	.	.	GO:0005840^cellular_component^ribosome`GO:0000166^molecular_function^nucleotide binding`GO:0019843^molecular_function^rRNA binding`GO:0003735^molecular_function^structural constituent of ribosome`GO:0006412^biological_process^translation
comp15324_c0	-4.63647	0.938208	1.17142e-06	3.12634e-05	630	sp|P51418|R18A2_ARATH^P51418^Q:54-548,H:9-177^52.66%ID^E:2e-60^RecName: Full=60S ribosomal protein L18a-2;^Eukaryota; Viridiplantae; Streptophyta; Embryophyta; Tracheophyta; Spermatophyta; Magnoliophyta; eudicotyledons; core eudicotyledons; rosids; malvid	.	cds.comp15324_c0_seq1|m.41367	3-557[+]	sp|P51418|R18A2_ARATH^P51418^Q:18-182,H:9-177^52.66%ID^E:8e-61^RecName: Full=60S ribosomal protein L18a-2;^Eukaryota; Viridiplantae; Streptophyta; Embryophyta; Tracheophyta; Spermatophyta; Magnoliophyta; eudicotyledons; core eudicotyledons; rosids; malvid	PF01775.12^Ribosomal_L18ae^Ribosomal L18ae/LX protein domain^16-137^E:1.5e-51	.	.	COG2157^Ribosomal protein L20A (L18A)	GO:0022625^cellular_component^cytosolic large ribosomal subunit`GO:0005886^cellular_component^plasma membrane`GO:0005774^cellular_component^vacuolar membrane`GO:0003735^molecular_function^structural constituent of ribosome`GO:0006412^biological_process^tr
comp5291_c0	-5.48017	0.199531	1.10994e-06	2.98509e-05	624	sp|P49692|RL7A1_ARATH^P49692^Q:1-195,H:172-237^54.55%ID^E:1e-14^RecName: Full=60S ribosomal protein L7a-1;^Eukaryota; Viridiplantae; Streptophyta; Embryophyta; Tracheophyta; Spermatophyta; Magnoliophyta; eudicotyledons; core eudicotyledons; rosids; malvid	.	.	.	.	.	.	.	COG1358^Ribosomal protein HS6-type (S12/L30/L7a)	GO:0009507^cellular_component^chloroplast`GO:0022625^cellular_component^cytosolic large ribosomal subunit`GO:0005730^cellular_component^nucleolus`GO:0009506^cellular_component^plasmodesma`GO:0005774^cellular_component^vacuolar membrane`GO:0042254^biologic
comp27231_c0	-7.10549	0.0158483	8.8858e-07	2.46046e-05	392	sp|P49215|RS17_SOLLC^P49215^Q:360-13,H:1-117^66.67%ID^E:6e-48^RecName: Full=40S ribosomal protein S17;^Eukaryota; Viridiplantae; Streptophyta; Embryophyta; Tracheophyta; Spermatophyta; Magnoliophyta; eudicotyledons; core eudicotyledons; asterids; lamiids;	.	cds.comp27231_c0_seq1|m.55001	1-360[-]	sp|P49215|RS17_SOLLC^P49215^Q:1-116,H:1-117^66.67%ID^E:2e-54^RecName: Full=40S ribosomal protein S17;^Eukaryota; Viridiplantae; Streptophyta; Embryophyta; Tracheophyta; Spermatophyta; Magnoliophyta; eudicotyledons; core eudicotyledons; asterids; lamiids;	PF00833.13^Ribosomal_S17e^Ribosomal S17^3-117^E:2.1e-53	.	.	.	GO:0005840^cellular_component^ribosome`GO:0003735^molecular_function^structural constituent of ribosome`GO:0006412^biological_process^translation
comp15504_c0	-7.0327	-0.0278516	3.37267e-07	1.07327e-05	627	sp|P49210|RL9_ORYSJ^P49210^Q:11-574,H:1-188^56.91%ID^E:1e-71^RecName: Full=60S ribosomal protein L9;^Eukaryota; Viridiplantae; Streptophyta; Embryophyta; Tracheophyta; Spermatophyta; Magnoliophyta; Liliopsida; Poales; Poaceae; BEP clade; Ehrhartoideae; Or	.	cds.comp15504_c0_seq1|m.41623	2-577[+]	sp|P49210|RL9_ORYSJ^P49210^Q:4-191,H:1-188^56.91%ID^E:6e-72^RecName: Full=60S ribosomal protein L9;^Eukaryota; Viridiplantae; Streptophyta; Embryophyta; Tracheophyta; Spermatophyta; Magnoliophyta; Liliopsida; Poales; Poaceae; BEP clade; Ehrhartoideae; Ory	PF00347.18^Ribosomal_L6^Ribosomal protein L6^16-89^E:6.6e-10`PF00347.18^Ribosomal_L6^Ribosomal protein L6^101-180^E:1.6e-11	.	.	COG0097^Ribosomal protein L6P/L9E	GO:0009941^cellular_component^chloroplast envelope`GO:0022625^cellular_component^cytosolic large ribosomal subunit`GO:0005730^cellular_component^nucleolus`GO:0005886^cellular_component^plasma membrane`GO:0005773^cellular_component^vacuole`GO:0019843^molec
comp21917_c0	-5.90226	-0.872881	0.000684971	0.00709715	372	sp|P48588|RS25_DROME^P48588^Q:275-42,H:39-115^56.41%ID^E:3e-22^RecName: Full=40S ribosomal protein S25;^Eukaryota; Metazoa; Ecdysozoa; Arthropoda; Hexapoda; Insecta; Pterygota; Neoptera; Endopterygota; Diptera; Brachycera; Muscomorpha; Ephydroidea; Drosop	.	cds.comp21917_c0_seq1|m.49726	24-371[-]	sp|Q03409|RS25_DICDI^Q03409^Q:4-106,H:1-109^49.09%ID^E:7e-27^RecName: Full=40S ribosomal protein S25;^Eukaryota; Amoebozoa; Mycetozoa; Dictyosteliida; Dictyostelium	PF03297.10^Ribosomal_S25^S25 ribosomal protein^4-106^E:6.4e-40	.	.	COG4901^Ribosomal protein S25	GO:0005840^cellular_component^ribosome`GO:0003723^molecular_function^RNA binding`GO:0006412^biological_process^translation
comp16976_c0	-5.69551	1.10533	7.40561e-11	5.97085e-09	898	sp|P47826|RLA0_CHICK^P47826^Q:809-39,H:10-266^52.92%ID^E:1e-78^RecName: Full=60S acidic ribosomal protein P0;^Eukaryota; Metazoa; Chordata; Craniata; Vertebrata; Euteleostomi; Archosauria; Dinosauria; Saurischia; Theropoda; Coelurosauria; Aves; Neognathae	.	cds.comp16976_c0_seq1|m.43565	3-896[-]	sp|Q9DG68|RLA0_RANSY^Q9DG68^Q:30-295,H:10-275^54.51%ID^E:8e-95^RecName: Full=60S acidic ribosomal protein P0;^Eukaryota; Metazoa; Chordata; Craniata; Vertebrata; Euteleostomi; Amphibia; Batrachia; Anura; Neobatrachia; Ranoidea; Ranidae; Rana	PF00466.15^Ribosomal_L10^Ribosomal protein L10^28-125^E:2.4e-20	.	.	.	GO:0005840^cellular_component^ribosome`GO:0003735^molecular_function^structural constituent of ribosome`GO:0042254^biological_process^ribosome biogenesis`GO:0006414^biological_process^translational elongation
comp25935_c0	-4.1973	-0.154836	6.05452e-05	0.000930185	502	sp|P46793|RS15A_DICDI^P46793^Q:37-426,H:1-130^69.23%ID^E:2e-64^RecName: Full=40S ribosomal protein S15a;^Eukaryota; Amoebozoa; Mycetozoa; Dictyosteliida; Dictyostelium	.	cds.comp25935_c0_seq1|m.53920	37-429[+]	sp|P46793|RS15A_DICDI^P46793^Q:1-130,H:1-130^69.23%ID^E:4e-65^RecName: Full=40S ribosomal protein S15a;^Eukaryota; Amoebozoa; Mycetozoa; Dictyosteliida; Dictyostelium	PF00410.14^Ribosomal_S8^Ribosomal protein S8^6-129^E:5.3e-25	.	.	COG0096^Ribosomal protein S8	GO:0022627^cellular_component^cytosolic small ribosomal subunit`GO:0005615^cellular_component^extracellular space`GO:0003735^molecular_function^structural constituent of ribosome`GO:0006412^biological_process^translation
comp18833_c0	-4.38433	0.730319	1.39091e-05	0.000267973	743	sp|P46782|RS5_HUMAN^P46782^Q:74-613,H:18-197^70.56%ID^E:2e-81^RecName: Full=40S ribosomal protein S5;^Eukaryota; Metazoa; Chordata; Craniata; Vertebrata; Euteleostomi; Mammalia; Eutheria; Euarchontoglires; Primates; Haplorrhini; Catarrhini; Hominidae; Hom	.	cds.comp18833_c0_seq1|m.46070	2-637[+]	sp|P46782|RS5_HUMAN^P46782^Q:25-211,H:18-204^71.12%ID^E:2e-98^RecName: Full=40S ribosomal protein S5;^Eukaryota; Metazoa; Chordata; Craniata; Vertebrata; Euteleostomi; Mammalia; Eutheria; Euarchontoglires; Primates; Haplorrhini; Catarrhini; Hominidae; Hom	PF00177.16^Ribosomal_S7^Ribosomal protein S7p/S5e^57-211^E:1.1e-35	.	.	COG0049^Ribosomal protein S7	GO:0022627^cellular_component^cytosolic small ribosomal subunit`GO:0003729^molecular_function^mRNA binding`GO:0003735^molecular_function^structural constituent of ribosome`GO:0000184^biological_process^nuclear-transcribed mRNA catabolic process, nonsense-
comp16941_c0	-4.80886	-0.319713	4.8974e-06	0.000108769	512	sp|P46293|RS16_GOSHI^P46293^Q:494-72,H:5-145^74.47%ID^E:4e-74^RecName: Full=40S ribosomal protein S16;^Eukaryota; Viridiplantae; Streptophyta; Embryophyta; Tracheophyta; Spermatophyta; Magnoliophyta; eudicotyledons; core eudicotyledons; rosids; malvids; M	.	cds.comp16941_c0_seq1|m.43503	69-497[-]	sp|P46293|RS16_GOSHI^P46293^Q:2-142,H:5-145^74.47%ID^E:1e-74^RecName: Full=40S ribosomal protein S16;^Eukaryota; Viridiplantae; Streptophyta; Embryophyta; Tracheophyta; Spermatophyta; Magnoliophyta; eudicotyledons; core eudicotyledons; rosids; malvids; Ma	PF00380.14^Ribosomal_S9^Ribosomal protein S9/S16^10-142^E:7.9e-38	.	.	.	GO:0005840^cellular_component^ribosome`GO:0003735^molecular_function^structural constituent of ribosome`GO:0006412^biological_process^translation
comp22178_c0	-4.9893	-0.179852	3.87045e-05	0.000633974	594	sp|P46222|RL11_DROME^P46222^Q:579-70,H:11-180^71.18%ID^E:2e-88^RecName: Full=60S ribosomal protein L11;^Eukaryota; Metazoa; Ecdysozoa; Arthropoda; Hexapoda; Insecta; Pterygota; Neoptera; Endopterygota; Diptera; Brachycera; Muscomorpha; Ephydroidea; Drosop	.	cds.comp22178_c0_seq1|m.49995	67-594[-]	sp|P46222|RL11_DROME^P46222^Q:6-175,H:11-180^71.18%ID^E:7e-89^RecName: Full=60S ribosomal protein L11;^Eukaryota; Metazoa; Ecdysozoa; Arthropoda; Hexapoda; Insecta; Pterygota; Neoptera; Endopterygota; Diptera; Brachycera; Muscomorpha; Ephydroidea; Drosoph	PF00281.14^Ribosomal_L5^Ribosomal protein L5^10-63^E:3.1e-17`PF00673.16^Ribosomal_L5_C^ribosomal L5P family C-terminus^67-165^E:7.4e-21	.	.	COG0094^Ribosomal protein L5	GO:0005811^cellular_component^lipid particle`GO:0005840^cellular_component^ribosome`GO:0019843^molecular_function^rRNA binding`GO:0003735^molecular_function^structural constituent of ribosome`GO:0051298^biological_process^centrosome duplication`GO:0000022
comp5286_c0	-5.5715	1.4405	3.90761e-11	3.36058e-09	559	sp|P42791|RL182_ARATH^P42791^Q:42-557,H:1-167^63.95%ID^E:1e-68^RecName: Full=60S ribosomal protein L18-2;^Eukaryota; Viridiplantae; Streptophyta; Embryophyta; Tracheophyta; Spermatophyta; Magnoliophyta; eudicotyledons; core eudicotyledons; rosids; malvids	.	cds.comp5286_c0_seq1|m.8819	42-557[+]	sp|P42791|RL182_ARATH^P42791^Q:1-172,H:1-167^63.95%ID^E:8e-69^RecName: Full=60S ribosomal protein L18-2;^Eukaryota; Viridiplantae; Streptophyta; Embryophyta; Tracheophyta; Spermatophyta; Magnoliophyta; eudicotyledons; core eudicotyledons; rosids; malvids;	PF00828.14^Ribosomal_L18e^Ribosomal protein L18e/L15^14-123^E:1.1e-20	.	.	COG1727^Ribosomal protein L18E	GO:0009507^cellular_component^chloroplast`GO:0022625^cellular_component^cytosolic large ribosomal subunit`GO:0005886^cellular_component^plasma membrane`GO:0005774^cellular_component^vacuolar membrane`GO:0003735^molecular_function^structural constituent of
comp16279_c0	-5.2732	0.0435944	2.41372e-07	8.02025e-06	473	sp|P42766|RL35_HUMAN^P42766^Q:30-398,H:1-123^63.41%ID^E:2e-42^RecName: Full=60S ribosomal protein L35;^Eukaryota; Metazoa; Chordata; Craniata; Vertebrata; Euteleostomi; Mammalia; Eutheria; Euarchontoglires; Primates; Haplorrhini; Catarrhini; Hominidae; Ho	.	cds.comp16279_c0_seq1|m.42649	3-407[+]	sp|P42766|RL35_HUMAN^P42766^Q:10-132,H:1-123^63.41%ID^E:6e-43^RecName: Full=60S ribosomal protein L35;^Eukaryota; Metazoa; Chordata; Craniata; Vertebrata; Euteleostomi; Mammalia; Eutheria; Euarchontoglires; Primates; Haplorrhini; Catarrhini; Hominidae; Ho	PF00831.18^Ribosomal_L29^Ribosomal L29 protein^16-72^E:5.7e-19	.	.	COG0255^Ribosomal protein L29	GO:0022625^cellular_component^cytosolic large ribosomal subunit`GO:0005730^cellular_component^nucleolus`GO:0003729^molecular_function^mRNA binding`GO:0003735^molecular_function^structural constituent of ribosome`GO:0000184^biological_process^nuclear-trans
comp28778_c0	-8.51916	1.26512	1.29926e-09	7.7427e-08	605	sp|P41127|RL131_ARATH^P41127^Q:566-12,H:2-186^54.59%ID^E:5e-68^RecName: Full=60S ribosomal protein L13-1;^Eukaryota; Viridiplantae; Streptophyta; Embryophyta; Tracheophyta; Spermatophyta; Magnoliophyta; eudicotyledons; core eudicotyledons; rosids; malvids	.	cds.comp28778_c0_seq1|m.56311	3-605[-]	sp|P41127|RL131_ARATH^P41127^Q:14-198,H:2-186^54.59%ID^E:5e-68^RecName: Full=60S ribosomal protein L13-1;^Eukaryota; Viridiplantae; Streptophyta; Embryophyta; Tracheophyta; Spermatophyta; Magnoliophyta; eudicotyledons; core eudicotyledons; rosids; malvids	PF01294.13^Ribosomal_L13e^Ribosomal protein L13e^18-194^E:3.7e-75	.	.	COG4352^Ribosomal protein L13E	GO:0005618^cellular_component^cell wall`GO:0022625^cellular_component^cytosolic large ribosomal subunit`GO:0005730^cellular_component^nucleolus`GO:0005886^cellular_component^plasma membrane`GO:0009506^cellular_component^plasmodesma`GO:0005774^cellular_com
comp18987_c0	-4.70204	0.238626	1.98132e-06	4.92164e-05	813	sp|P41116|RL8_XENLA^P41116^Q:804-34,H:1-257^74.32%ID^E:2e-137^RecName: Full=60S ribosomal protein L8;^Eukaryota; Metazoa; Chordata; Craniata; Vertebrata; Euteleostomi; Amphibia; Batrachia; Anura; Pipoidea; Pipidae; Xenopodinae; Xenopus; Xenopus	.	cds.comp18987_c0_seq1|m.46237	28-813[-]	sp|P41116|RL8_XENLA^P41116^Q:4-260,H:1-257^74.32%ID^E:9e-144^RecName: Full=60S ribosomal protein L8;^Eukaryota; Metazoa; Chordata; Craniata; Vertebrata; Euteleostomi; Amphibia; Batrachia; Anura; Pipoidea; Pipidae; Xenopodinae; Xenopus; Xenopus	PF00181.18^Ribosomal_L2^Ribosomal Proteins L2, RNA binding domain^17-92^E:5.5e-16`PF03947.13^Ribosomal_L2_C^Ribosomal Proteins L2, C-terminal domain^100-230^E:2.1e-40	.	.	.	GO:0015934^cellular_component^large ribosomal subunit`GO:0019843^molecular_function^rRNA binding`GO:0003735^molecular_function^structural constituent of ribosome`GO:0006412^biological_process^translation
comp4441_c0	-4.715	1.72303	7.98683e-09	3.9756e-07	949	sp|P41042|RS4_DROME^P41042^Q:907-47,H:1-261^56.79%ID^E:2e-107^RecName: Full=40S ribosomal protein S4;^Eukaryota; Metazoa; Ecdysozoa; Arthropoda; Hexapoda; Insecta; Pterygota; Neoptera; Endopterygota; Diptera; Brachycera; Muscomorpha; Ephydroidea; Drosophi	.	cds.comp4441_c0_seq1|m.7337	77-949[-]	sp|P41042|RS4_DROME^P41042^Q:15-288,H:1-255^57.66%ID^E:4e-107^RecName: Full=40S ribosomal protein S4;^Eukaryota; Metazoa; Ecdysozoa; Arthropoda; Hexapoda; Insecta; Pterygota; Neoptera; Endopterygota; Diptera; Brachycera; Muscomorpha; Ephydroidea; Drosophi	PF08071.7^RS4NT^RS4NT (NUC023) domain^17-54^E:1.8e-19`PF01479.20^S4^S4 domain^56-104^E:2.2e-07`PF00900.15^Ribosomal_S4e^Ribosomal family S4e^119-191^E:1.3e-24`PF00467.24^KOW^KOW motif^200-233^E:2e-05	.	.	COG1471^Ribosomal protein S4E	GO:0005811^cellular_component^lipid particle`GO:0005840^cellular_component^ribosome`GO:0019843^molecular_function^rRNA binding`GO:0003735^molecular_function^structural constituent of ribosome`GO:0051298^biological_process^centrosome duplication`GO:0000022
comp17924_c0	-4.60486	0.561606	6.61395e-07	1.92295e-05	716	sp|P39017|RS6_XENLA^P39017^Q:37-714,H:1-213^56.64%ID^E:2e-69^RecName: Full=40S ribosomal protein S6;^Eukaryota; Metazoa; Chordata; Craniata; Vertebrata; Euteleostomi; Amphibia; Batrachia; Anura; Pipoidea; Pipidae; Xenopodinae; Xenopus; Xenopus	.	cds.comp17924_c0_seq1|m.44839	37-714[+]	sp|Q9C0Z7|RS6B_SCHPO^Q9C0Z7^Q:1-226,H:1-215^56.19%ID^E:7e-77^RecName: Full=40S ribosomal protein S6-B;^Eukaryota; Fungi; Dikarya; Ascomycota; Taphrinomycotina; Schizosaccharomycetes; Schizosaccharomycetales; Schizosaccharomycetaceae; Schizosaccharomyces	PF01092.14^Ribosomal_S6e^Ribosomal protein S6e^1-127^E:1.9e-48	.	.	COG2125^Ribosomal protein S6E (S10)	GO:0022627^cellular_component^cytosolic small ribosomal subunit`GO:0003735^molecular_function^structural constituent of ribosome`GO:0002181^biological_process^cytoplasmic translation`GO:0042254^biological_process^ribosome biogenesis
comp5277_c1	-7.58948	0.413034	2.2046e-06	5.40282e-05	445	sp|P36241|RL19_DROME^P36241^Q:28-444,H:1-139^75.54%ID^E:5e-65^RecName: Full=60S ribosomal protein L19;^Eukaryota; Metazoa; Ecdysozoa; Arthropoda; Hexapoda; Insecta; Pterygota; Neoptera; Endopterygota; Diptera; Brachycera; Muscomorpha; Ephydroidea; Drosoph	.	cds.comp5277_c1_seq1|m.8810	28-444[+]	sp|P36241|RL19_DROME^P36241^Q:1-139,H:1-139^75.54%ID^E:6e-72^RecName: Full=60S ribosomal protein L19;^Eukaryota; Metazoa; Ecdysozoa; Arthropoda; Hexapoda; Insecta; Pterygota; Neoptera; Endopterygota; Diptera; Brachycera; Muscomorpha; Ephydroidea; Drosophi	PF01280.15^Ribosomal_L19e^Ribosomal protein L19e^3-139^E:6.2e-59	.	.	COG2147^Ribosomal protein L19E	GO:0005840^cellular_component^ribosome`GO:0003735^molecular_function^structural constituent of ribosome`GO:0051298^biological_process^centrosome duplication`GO:0000022^biological_process^mitotic spindle elongation`GO:0006412^biological_process^translation
comp16637_c0	-4.60081	0.94533	5.6823e-11	4.6399e-09	901	sp|P35685|RL7A_ORYSJ^P35685^Q:838-137,H:10-246^58.65%ID^E:6e-100^RecName: Full=60S ribosomal protein L7a;^Eukaryota; Viridiplantae; Streptophyta; Embryophyta; Tracheophyta; Spermatophyta; Magnoliophyta; Liliopsida; Poales; Poaceae; BEP clade; Ehrhartoidea	.	cds.comp16637_c0_seq1|m.43103	86-901[-]	sp|P35685|RL7A_ORYSJ^P35685^Q:22-268,H:10-254^57.2%ID^E:1e-100^RecName: Full=60S ribosomal protein L7a;^Eukaryota; Viridiplantae; Streptophyta; Embryophyta; Tracheophyta; Spermatophyta; Magnoliophyta; Liliopsida; Poales; Poaceae; BEP clade; Ehrhartoideae;	PF01248.21^Ribosomal_L7Ae^Ribosomal protein L7Ae/L30e/S12e/Gadd45 family^130-213^E:4.9e-22	.	.	COG1358^Ribosomal protein HS6-type (S12/L30/L7a)	GO:0009507^cellular_component^chloroplast`GO:0022625^cellular_component^cytosolic large ribosomal subunit`GO:0005730^cellular_component^nucleolus`GO:0005886^cellular_component^plasma membrane`GO:0042254^biological_process^ribosome biogenesis
comp5291_c1	-3.74664	0.201215	0.000104019	0.00146983	421	sp|P35685|RL7A_ORYSJ^P35685^Q:5-421,H:42-179^62.59%ID^E:2e-48^RecName: Full=60S ribosomal protein L7a;^Eukaryota; Viridiplantae; Streptophyta; Embryophyta; Tracheophyta; Spermatophyta; Magnoliophyta; Liliopsida; Poales; Poaceae; BEP clade; Ehrhartoideae;	.	cds.comp5291_c1_seq1|m.8829	2-421[+]	sp|P35685|RL7A_ORYSJ^P35685^Q:2-140,H:42-179^62.59%ID^E:1e-54^RecName: Full=60S ribosomal protein L7a;^Eukaryota; Viridiplantae; Streptophyta; Embryophyta; Tracheophyta; Spermatophyta; Magnoliophyta; Liliopsida; Poales; Poaceae; BEP clade; Ehrhartoideae;	PF01248.21^Ribosomal_L7Ae^Ribosomal protein L7Ae/L30e/S12e/Gadd45 family^79-140^E:1.5e-15	.	.	COG1358^Ribosomal protein HS6-type (S12/L30/L7a)	GO:0009507^cellular_component^chloroplast`GO:0022625^cellular_component^cytosolic large ribosomal subunit`GO:0005730^cellular_component^nucleolus`GO:0005886^cellular_component^plasma membrane`GO:0042254^biological_process^ribosome biogenesis
comp32843_c0	-7.63115	0.460731	4.4218e-08	1.81497e-06	517	sp|P35685|RL7A_ORYSJ^P35685^Q:1-225,H:161-238^54.43%ID^E:2e-21^RecName: Full=60S ribosomal protein L7a;^Eukaryota; Viridiplantae; Streptophyta; Embryophyta; Tracheophyta; Spermatophyta; Magnoliophyta; Liliopsida; Poales; Poaceae; BEP clade; Ehrhartoideae;	.	.	.	.	.	.	.	COG1358^Ribosomal protein HS6-type (S12/L30/L7a)	GO:0009507^cellular_component^chloroplast`GO:0022625^cellular_component^cytosolic large ribosomal subunit`GO:0005730^cellular_component^nucleolus`GO:0005886^cellular_component^plasma membrane`GO:0042254^biological_process^ribosome biogenesis
comp7072_c0	-4.53631	1.72866	1.34458e-07	4.79128e-06	1378	sp|P35684|RL3_ORYSJ^P35684^Q:1331-171,H:1-388^63.5%ID^E:0^RecName: Full=60S ribosomal protein L3;^Eukaryota; Viridiplantae; Streptophyta; Embryophyta; Tracheophyta; Spermatophyta; Magnoliophyta; Liliopsida; Poales; Poaceae; BEP clade; Ehrhartoideae; Oryze	.	cds.comp7072_c0_seq1|m.12066	159-1331[-]	sp|P35684|RL3_ORYSJ^P35684^Q:1-387,H:1-388^63.5%ID^E:0^RecName: Full=60S ribosomal protein L3;^Eukaryota; Viridiplantae; Streptophyta; Embryophyta; Tracheophyta; Spermatophyta; Magnoliophyta; Liliopsida; Poales; Poaceae; BEP clade; Ehrhartoideae; Oryzeae;	PF00297.17^Ribosomal_L3^Ribosomal protein L3^50-342^E:2.5e-108	.	.	COG0087^Ribosomal protein L3	GO:0005618^cellular_component^cell wall`GO:0022625^cellular_component^cytosolic large ribosomal subunit`GO:0005730^cellular_component^nucleolus`GO:0005886^cellular_component^plasma membrane`GO:0005773^cellular_component^vacuole`GO:0003735^molecular_functi
comp2139_c0	-4.53973	0.102835	2.02687e-06	5.01853e-05	539	sp|P34091|RL6_MESCR^P34091^Q:35-487,H:9-162^53.5%ID^E:6e-38^RecName: Full=60S ribosomal protein L6;^Eukaryota; Viridiplantae; Streptophyta; Embryophyta; Tracheophyta; Spermatophyta; Magnoliophyta; eudicotyledons; core eudicotyledons; Caryophyllales; Aizoa	.	cds.comp2139_c0_seq1|m.2396	2-538[+]	sp|P34091|RL6_MESCR^P34091^Q:12-162,H:9-162^53.5%ID^E:3e-48^RecName: Full=60S ribosomal protein L6;^Eukaryota; Viridiplantae; Streptophyta; Embryophyta; Tracheophyta; Spermatophyta; Magnoliophyta; eudicotyledons; core eudicotyledons; Caryophyllales; Aizoa	PF01159.14^Ribosomal_L6e^Ribosomal protein L6e^127-173^E:1.4e-13	.	.	.	GO:0005840^cellular_component^ribosome`GO:0003735^molecular_function^structural constituent of ribosome`GO:0006412^biological_process^translation
comp23669_c0	-4.57102	-0.509173	0.000166454	0.00219449	465	sp|P31009|RS2_DROME^P31009^Q:4-213,H:191-260^55.71%ID^E:5e-21^RecName: Full=40S ribosomal protein S2;^Eukaryota; Metazoa; Ecdysozoa; Arthropoda; Hexapoda; Insecta; Pterygota; Neoptera; Endopterygota; Diptera; Brachycera; Muscomorpha; Ephydroidea; Drosophi	.	.	.	.	.	.	.	COG0098^Ribosomal protein S5	GO:0005811^cellular_component^lipid particle`GO:0005840^cellular_component^ribosome`GO:0015935^cellular_component^small ribosomal subunit`GO:0003723^molecular_function^RNA binding`GO:0003735^molecular_function^structural constituent of ribosome`GO:0030154
comp181_c0	-7.01992	1.57634	9.30248e-12	9.29715e-10	569	sp|P31009|RS2_DROME^P31009^Q:2-502,H:92-258^67.66%ID^E:3e-69^RecName: Full=40S ribosomal protein S2;^Eukaryota; Metazoa; Ecdysozoa; Arthropoda; Hexapoda; Insecta; Pterygota; Neoptera; Endopterygota; Diptera; Brachycera; Muscomorpha; Ephydroidea; Drosophil	.	cds.comp181_c0_seq1|m.173	2-526[+]	sp|Q90YS3|RS2_ICTPU^Q90YS3^Q:1-167,H:94-260^67.07%ID^E:2e-78^RecName: Full=40S ribosomal protein S2;^Eukaryota; Metazoa; Chordata; Craniata; Vertebrata; Euteleostomi; Actinopterygii; Neopterygii; Teleostei; Ostariophysi; Siluriformes; Ictaluridae; Ictalur	PF00333.15^Ribosomal_S5^Ribosomal protein S5, N-terminal domain^1-59^E:1.7e-22`PF03719.10^Ribosomal_S5_C^Ribosomal protein S5, C-terminal domain^76-143^E:1.8e-22	.	.	.	GO:0015935^cellular_component^small ribosomal subunit`GO:0003723^molecular_function^RNA binding`GO:0003735^molecular_function^structural constituent of ribosome`GO:0006412^biological_process^translation
comp21689_c0	-4.49432	0.067437	1.89809e-05	0.000347046	616	sp|P24049|RL17_RAT^P24049^Q:17-499,H:1-161^65.84%ID^E:1e-65^RecName: Full=60S ribosomal protein L17;^Eukaryota; Metazoa; Chordata; Craniata; Vertebrata; Euteleostomi; Mammalia; Eutheria; Euarchontoglires; Glires; Rodentia; Sciurognathi; Muroidea; Muridae;	.	cds.comp21689_c0_seq1|m.49441	2-574[+]	sp|P24049|RL17_RAT^P24049^Q:6-166,H:1-161^65.84%ID^E:7e-75^RecName: Full=60S ribosomal protein L17;^Eukaryota; Metazoa; Chordata; Craniata; Vertebrata; Euteleostomi; Mammalia; Eutheria; Euarchontoglires; Glires; Rodentia; Sciurognathi; Muroidea; Muridae;	PF00237.14^Ribosomal_L22^Ribosomal protein L22p/L17e^22-157^E:5.4e-31	.	.	COG0091^Ribosomal protein L22	GO:0015934^cellular_component^large ribosomal subunit`GO:0003735^molecular_function^structural constituent of ribosome`GO:0006412^biological_process^translation
comp32837_c0	-4.97669	0.424569	1.77607e-05	0.000328333	451	sp|P23403|RS20_XENLA^P23403^Q:366-46,H:12-118^72.9%ID^E:3e-48^RecName: Full=40S ribosomal protein S20;^Eukaryota; Metazoa; Chordata; Craniata; Vertebrata; Euteleostomi; Amphibia; Batrachia; Anura; Pipoidea; Pipidae; Xenopodinae; Xenopus; Xenopus	.	.	.	.	.	.	.	.	GO:0015935^cellular_component^small ribosomal subunit`GO:0003723^molecular_function^RNA binding`GO:0003735^molecular_function^structural constituent of ribosome`GO:0006412^biological_process^translation
comp19929_c0	-6.93407	-0.122229	7.73851e-06	0.000160448	524	sp|P23403|RS20_XENLA^P23403^Q:110-460,H:1-119^62.18%ID^E:3e-44^RecName: Full=40S ribosomal protein S20;^Eukaryota; Metazoa; Chordata; Craniata; Vertebrata; Euteleostomi; Amphibia; Batrachia; Anura; Pipoidea; Pipidae; Xenopodinae; Xenopus; Xenopus	.	cds.comp19929_c0_seq1|m.47362	2-466[+]	sp|P23403|RS20_XENLA^P23403^Q:37-153,H:1-119^62.18%ID^E:9e-45^RecName: Full=40S ribosomal protein S20;^Eukaryota; Metazoa; Chordata; Craniata; Vertebrata; Euteleostomi; Amphibia; Batrachia; Anura; Pipoidea; Pipidae; Xenopodinae; Xenopus; Xenopus	PF00338.17^Ribosomal_S10^Ribosomal protein S10p/S20e^54-150^E:6.8e-29	.	.	.	GO:0015935^cellular_component^small ribosomal subunit`GO:0003723^molecular_function^RNA binding`GO:0003735^molecular_function^structural constituent of ribosome`GO:0006412^biological_process^translation
comp32277_c0	-5.70778	1.07249	1.97513e-07	6.72597e-06	374	sp|P21531|RL3_RAT^P21531^Q:348-1,H:1-114^72.41%ID^E:2e-53^RecName: Full=60S ribosomal protein L3;^Eukaryota; Metazoa; Chordata; Craniata; Vertebrata; Euteleostomi; Mammalia; Eutheria; Euarchontoglires; Glires; Rodentia; Sciurognathi; Muroidea; Muridae; Mu	.	cds.comp32277_c0_seq1|m.59030	1-372[-]	sp|P21531|RL3_RAT^P21531^Q:9-124,H:1-114^72.41%ID^E:2e-53^RecName: Full=60S ribosomal protein L3;^Eukaryota; Metazoa; Chordata; Craniata; Vertebrata; Euteleostomi; Mammalia; Eutheria; Euarchontoglires; Glires; Rodentia; Sciurognathi; Muroidea; Muridae; Mu	PF00297.17^Ribosomal_L3^Ribosomal protein L3^59-124^E:1.6e-25	.	.	COG0087^Ribosomal protein L3	GO:0005730^cellular_component^nucleolus`GO:0005840^cellular_component^ribosome`GO:0003735^molecular_function^structural constituent of ribosome`GO:0006412^biological_process^translation
comp18629_c0	-5.59882	1.46647	1.91386e-10	1.4044e-08	652	sp|P18621|RL17_HUMAN^P18621^Q:24-524,H:1-165^51.5%ID^E:1e-54^RecName: Full=60S ribosomal protein L17;^Eukaryota; Metazoa; Chordata; Craniata; Vertebrata; Euteleostomi; Mammalia; Eutheria; Euarchontoglires; Primates; Haplorrhini; Catarrhini; Hominidae; Hom	.	cds.comp18629_c0_seq1|m.45817	24-596[+]	sp|P18621|RL17_HUMAN^P18621^Q:1-167,H:1-165^51.5%ID^E:3e-55^RecName: Full=60S ribosomal protein L17;^Eukaryota; Metazoa; Chordata; Craniata; Vertebrata; Euteleostomi; Mammalia; Eutheria; Euarchontoglires; Primates; Haplorrhini; Catarrhini; Hominidae; Homo	PF00237.14^Ribosomal_L22^Ribosomal protein L22p/L17e^17-154^E:2.1e-32	.	.	COG0091^Ribosomal protein L22	GO:0022625^cellular_component^cytosolic large ribosomal subunit`GO:0003735^molecular_function^structural constituent of ribosome`GO:0000184^biological_process^nuclear-transcribed mRNA catabolic process, nonsense-mediated decay`GO:0006614^biological_proces
comp17550_c0	-6.3743	-0.5245	7.97849e-05	0.00117498	398	sp|P18445|RL27A_RAT^P18445^Q:3-335,H:37-148^65.18%ID^E:1e-38^RecName: Full=60S ribosomal protein L27a;^Eukaryota; Metazoa; Chordata; Craniata; Vertebrata; Euteleostomi; Mammalia; Eutheria; Euarchontoglires; Glires; Rodentia; Sciurognathi; Muroidea; Murida	.	cds.comp17550_c0_seq1|m.44357	3-338[+]	sp|P18445|RL27A_RAT^P18445^Q:1-111,H:37-148^65.18%ID^E:5e-45^RecName: Full=60S ribosomal protein L27a;^Eukaryota; Metazoa; Chordata; Craniata; Vertebrata; Euteleostomi; Mammalia; Eutheria; Euarchontoglires; Glires; Rodentia; Sciurognathi; Muroidea; Murida	PF00828.14^Ribosomal_L18e^Ribosomal protein L18e/L15^2-109^E:1.6e-23	.	.	COG0200^Ribosomal protein L15	GO:0005840^cellular_component^ribosome`GO:0003735^molecular_function^structural constituent of ribosome`GO:0006412^biological_process^translation
comp4187_c0	-4.36062	-0.04719	3.14498e-05	0.000529377	596	sp|P16181|RS111_ARATH^P16181^Q:539-75,H:3-157^63.23%ID^E:4e-61^RecName: Full=40S ribosomal protein S11-1;^Eukaryota; Viridiplantae; Streptophyta; Embryophyta; Tracheophyta; Spermatophyta; Magnoliophyta; eudicotyledons; core eudicotyledons; rosids; malvids	.	cds.comp4187_c0_seq1|m.6849	63-596[-]	sp|P16181|RS111_ARATH^P16181^Q:20-174,H:3-157^63.23%ID^E:3e-61^RecName: Full=40S ribosomal protein S11-1;^Eukaryota; Viridiplantae; Streptophyta; Embryophyta; Tracheophyta; Spermatophyta; Magnoliophyta; eudicotyledons; core eudicotyledons; rosids; malvids	PF00366.15^Ribosomal_S17^Ribosomal protein S17^91-159^E:2.7e-27	.	.	COG0186^Ribosomal protein S17	GO:0005618^cellular_component^cell wall`GO:0022627^cellular_component^cytosolic small ribosomal subunit`GO:0016020^cellular_component^membrane`GO:0009506^cellular_component^plasmodesma`GO:0019843^molecular_function^rRNA binding`GO:0003735^molecular_functi
comp24079_c0	-5.04408	0.921111	1.19681e-06	3.18084e-05	418	sp|P13471|RS14_RAT^P13471^Q:68-418,H:16-132^79.49%ID^E:2e-55^RecName: Full=40S ribosomal protein S14;^Eukaryota; Metazoa; Chordata; Craniata; Vertebrata; Euteleostomi; Mammalia; Eutheria; Euarchontoglires; Glires; Rodentia; Sciurognathi; Muroidea; Muridae	.	cds.comp24079_c0_seq1|m.52104	29-418[+]	sp|P62264|RS14_MOUSE^P62264^Q:5-130,H:7-132^77.78%ID^E:2e-70^RecName: Full=40S ribosomal protein S14;^Eukaryota; Metazoa; Chordata; Craniata; Vertebrata; Euteleostomi; Mammalia; Eutheria; Euarchontoglires; Glires; Rodentia; Sciurognathi; Muroidea; Muridae	PF00411.14^Ribosomal_S11^Ribosomal protein S11^28-130^E:4.2e-33	.	.	COG0100^Ribosomal protein S11	GO:0022627^cellular_component^cytosolic small ribosomal subunit`GO:0005739^cellular_component^mitochondrion`GO:0005730^cellular_component^nucleolus`GO:0048027^molecular_function^mRNA 5'-UTR binding`GO:0003723^molecular_function^RNA binding`GO:0003735^mole
comp25410_c0	-5.49234	0.179546	0.000532976	0.00576022	520	sp|P0DJ19|RL27_TETTH^P0DJ19^Q:486-67,H:4-144^48.61%ID^E:2e-40^RecName: Full=60S ribosomal protein L27;^Eukaryota; Alveolata; Ciliophora; Intramacronucleata; Oligohymenophorea; Hymenostomatida; Tetrahymenina; Tetrahymenidae; Tetrahymena	.	cds.comp25410_c0_seq1|m.53450	64-492[-]	sp|P0DJ19|RL27_TETTH^P0DJ19^Q:3-142,H:4-144^47.89%ID^E:6e-41^RecName: Full=60S ribosomal protein L27;^Eukaryota; Alveolata; Ciliophora; Intramacronucleata; Oligohymenophorea; Hymenostomatida; Tetrahymenina; Tetrahymenidae; Tetrahymena	PF00467.24^KOW^KOW motif^7-31^E:2.5e-06`PF01777.13^Ribosomal_L27e^Ribosomal L27e protein family^51-142^E:8.6e-27	.	.	.	GO:0005840^cellular_component^ribosome`GO:0003735^molecular_function^structural constituent of ribosome`GO:0006412^biological_process^translation
comp28610_c0	-5.97917	-0.82596	0.000952094	0.00928576	494	sp|P0C2H6|RL27A_YEAST^P0C2H6^Q:474-58,H:1-136^60.71%ID^E:2e-54^RecName: Full=60S ribosomal protein L27-A;^Eukaryota; Fungi; Dikarya; Ascomycota; Saccharomycotina; Saccharomycetes; Saccharomycetales; Saccharomycetaceae; Saccharomyces	.	cds.comp28610_c0_seq1|m.56144	55-492[-]	sp|P0C2H6|RL27A_YEAST^P0C2H6^Q:7-145,H:1-136^60.71%ID^E:7e-55^RecName: Full=60S ribosomal protein L27-A;^Eukaryota; Fungi; Dikarya; Ascomycota; Saccharomycotina; Saccharomycetes; Saccharomycetales; Saccharomycetaceae; Saccharomyces	PF00467.24^KOW^KOW motif^14-38^E:9.2e-05`PF01777.13^Ribosomal_L27e^Ribosomal L27e protein family^58-145^E:7e-32	.	.	.	GO:0022625^cellular_component^cytosolic large ribosomal subunit`GO:0003735^molecular_function^structural constituent of ribosome`GO:0002181^biological_process^cytoplasmic translation
comp23305_c0	-5.93008	-0.837612	8.69469e-05	0.00126396	606	sp|P05764|RS21_SCHPO^P05764^Q:551-312,H:1-80^52.5%ID^E:3e-23^RecName: Full=40S ribosomal protein S21;^Eukaryota; Fungi; Dikarya; Ascomycota; Taphrinomycotina; Schizosaccharomycetes; Schizosaccharomycetales; Schizosaccharomycetaceae; Schizosaccharomyces	.	.	.	.	.	.	.	.	GO:0022627^cellular_component^cytosolic small ribosomal subunit`GO:0005634^cellular_component^nucleus`GO:0003735^molecular_function^structural constituent of ribosome`GO:0002182^biological_process^cytoplasmic translational elongation`GO:0042274^biological
comp6132_c0	-5.10601	1.38131	2.1202e-13	2.6333e-11	967	sp|P05388|RLA0_HUMAN^P05388^Q:839-21,H:1-275^45.49%ID^E:2e-61^RecName: Full=60S acidic ribosomal protein P0;^Eukaryota; Metazoa; Chordata; Craniata; Vertebrata; Euteleostomi; Mammalia; Eutheria; Euarchontoglires; Primates; Haplorrhini; Catarrhini; Hominid	.	cds.comp6132_c0_seq1|m.10157	3-965[+]	.	.	.	.	.	.
comp31341_c0	-6.23076	1.57736	6.03754e-11	4.90908e-09	851	sp|P02350|RS31_XENLA^P02350^Q:36-686,H:1-217^74.65%ID^E:8e-114^RecName: Full=40S ribosomal protein S3-A;^Eukaryota; Metazoa; Chordata; Craniata; Vertebrata; Euteleostomi; Amphibia; Batrachia; Anura; Pipoidea; Pipidae; Xenopodinae; Xenopus; Xenopus	.	cds.comp31341_c0_seq1|m.58330	36-698[+]	sp|P02350|RS31_XENLA^P02350^Q:1-217,H:1-217^74.65%ID^E:6e-115^RecName: Full=40S ribosomal protein S3-A;^Eukaryota; Metazoa; Chordata; Craniata; Vertebrata; Euteleostomi; Amphibia; Batrachia; Anura; Pipoidea; Pipidae; Xenopodinae; Xenopus; Xenopus	PF07650.12^KH_2^KH domain^20-94^E:7.6e-11`PF00189.15^Ribosomal_S3_C^Ribosomal protein S3, C-terminal domain^105-188^E:6.8e-15	.	.	.	GO:0015935^cellular_component^small ribosomal subunit`GO:0003723^molecular_function^RNA binding`GO:0003735^molecular_function^structural constituent of ribosome`GO:0006412^biological_process^translation
comp19226_c0	-4.76897	-0.370959	0.000217047	0.00273737	409	sp|O94754|RS18_SCHPO^O94754^Q:56-409,H:4-121^56.78%ID^E:7e-44^RecName: Full=40S ribosomal protein S18;^Eukaryota; Fungi; Dikarya; Ascomycota; Taphrinomycotina; Schizosaccharomycetes; Schizosaccharomycetales; Schizosaccharomycetaceae; Schizosaccharomyces	.	cds.comp19226_c0_seq1|m.46558	44-409[+]	sp|P49202|RS18_CHLRE^P49202^Q:1-122,H:1-122^57.38%ID^E:5e-44^RecName: Full=40S ribosomal protein S18;^Eukaryota; Viridiplantae; Chlorophyta; Chlorophyceae; Chlamydomonadales; Chlamydomonadaceae; Chlamydomonas	PF00416.17^Ribosomal_S13^Ribosomal protein S13/S18^15-122^E:5.4e-20	.	.	COG0099^Ribosomal protein S13	GO:0005840^cellular_component^ribosome`GO:0019843^molecular_function^rRNA binding`GO:0003735^molecular_function^structural constituent of ribosome`GO:0006412^biological_process^translation
comp19591_c0	-7.91937	0.726045	1.8405e-10	1.35836e-08	552	sp|O82574|RL21_CYAPA^O82574^Q:30-506,H:1-161^51.55%ID^E:2e-47^RecName: Full=60S ribosomal protein L21;^Eukaryota; Glaucocystophyceae; Cyanophoraceae; Cyanophora	.	cds.comp19591_c0_seq1|m.46947	3-509[+]	sp|Q43291|RL211_ARATH^Q43291^Q:10-168,H:1-157^54.09%ID^E:8e-54^RecName: Full=60S ribosomal protein L21-1;^Eukaryota; Viridiplantae; Streptophyta; Embryophyta; Tracheophyta; Spermatophyta; Magnoliophyta; eudicotyledons; core eudicotyledons; rosids; malvids	PF01157.13^Ribosomal_L21e^Ribosomal protein L21e^12-109^E:1.7e-35	.	.	COG2139^Ribosomal protein L21E	GO:0009507^cellular_component^chloroplast`GO:0022625^cellular_component^cytosolic large ribosomal subunit`GO:0005730^cellular_component^nucleolus`GO:0003735^molecular_function^structural constituent of ribosome`GO:0006412^biological_process^translation
comp18761_c0	-5.86454	1.74147	5.62122e-11	4.59981e-09	680	sp|O82528|RL15_PETHY^O82528^Q:669-67,H:1-200^68.66%ID^E:1e-94^RecName: Full=60S ribosomal protein L15;^Eukaryota; Viridiplantae; Streptophyta; Embryophyta; Tracheophyta; Spermatophyta; Magnoliophyta; eudicotyledons; core eudicotyledons; asterids; lamiids;	.	cds.comp18761_c0_seq1|m.45987	52-669[-]	sp|O82528|RL15_PETHY^O82528^Q:1-205,H:1-204^68.78%ID^E:1e-96^RecName: Full=60S ribosomal protein L15;^Eukaryota; Viridiplantae; Streptophyta; Embryophyta; Tracheophyta; Spermatophyta; Magnoliophyta; eudicotyledons; core eudicotyledons; asterids; lamiids;	PF00827.12^Ribosomal_L15e^Ribosomal L15^2-194^E:1.2e-93	.	.	.	GO:0005840^cellular_component^ribosome`GO:0003735^molecular_function^structural constituent of ribosome`GO:0006412^biological_process^translation
comp38285_c0	-6.95698	-0.113317	1.34787e-05	0.000260074	509	sp|O82204|RL281_ARATH^O82204^Q:34-450,H:8-143^44.14%ID^E:7e-17^RecName: Full=60S ribosomal protein L28-1;^Eukaryota; Viridiplantae; Streptophyta; Embryophyta; Tracheophyta; Spermatophyta; Magnoliophyta; eudicotyledons; core eudicotyledons; rosids; malvids	.	cds.comp38285_c0_seq1|m.63242	22-453[+]	sp|O82204|RL281_ARATH^O82204^Q:5-143,H:8-143^44.14%ID^E:1e-20^RecName: Full=60S ribosomal protein L28-1;^Eukaryota; Viridiplantae; Streptophyta; Embryophyta; Tracheophyta; Spermatophyta; Magnoliophyta; eudicotyledons; core eudicotyledons; rosids; malvids;	PF01778.12^Ribosomal_L28e^Ribosomal L28e protein family^5-121^E:2.5e-28	.	.	.	GO:0005618^cellular_component^cell wall`GO:0009507^cellular_component^chloroplast`GO:0022625^cellular_component^cytosolic large ribosomal subunit`GO:0005886^cellular_component^plasma membrane`GO:0009506^cellular_component^plasmodesma`GO:0003735^molecular_
comp29688_c0	-6.14041	-0.704475	0.000163034	0.0021583	433	sp|O80929|RL361_ARATH^O80929^Q:65-367,H:9-104^50.5%ID^E:2e-21^RecName: Full=60S ribosomal protein L36-1;^Eukaryota; Viridiplantae; Streptophyta; Embryophyta; Tracheophyta; Spermatophyta; Magnoliophyta; eudicotyledons; core eudicotyledons; rosids; malvids;	.	cds.comp29688_c0_seq1|m.57113	2-373[+]	sp|O80929|RL361_ARATH^O80929^Q:22-122,H:9-104^50.5%ID^E:8e-22^RecName: Full=60S ribosomal protein L36-1;^Eukaryota; Viridiplantae; Streptophyta; Embryophyta; Tracheophyta; Spermatophyta; Magnoliophyta; eudicotyledons; core eudicotyledons; rosids; malvids;	PF01158.13^Ribosomal_L36e^Ribosomal protein L36e^26-120^E:7.6e-29	.	.	COG5051^Ribosomal protein L36E	GO:0022625^cellular_component^cytosolic large ribosomal subunit`GO:0003735^molecular_function^structural constituent of ribosome`GO:0006412^biological_process^translation
comp17721_c0	-5.87218	0.542231	2.33469e-07	7.78817e-06	694	sp|O75000|RL12_SCHPO^O75000^Q:620-168,H:2-162^59.01%ID^E:9e-59^RecName: Full=60S ribosomal protein L12;^Eukaryota; Fungi; Dikarya; Ascomycota; Taphrinomycotina; Schizosaccharomycetes; Schizosaccharomycetales; Schizosaccharomycetaceae; Schizosaccharomyces	.	cds.comp17721_c0_seq1|m.44559	126-692[-]	sp|O75000|RL12_SCHPO^O75000^Q:26-175,H:7-162^60.51%ID^E:6e-59^RecName: Full=60S ribosomal protein L12;^Eukaryota; Fungi; Dikarya; Ascomycota; Taphrinomycotina; Schizosaccharomycetes; Schizosaccharomycetales; Schizosaccharomycetaceae; Schizosaccharomyces	PF03946.9^Ribosomal_L11_N^Ribosomal protein L11, N-terminal domain^32-89^E:9.2e-15`PF00298.14^Ribosomal_L11^Ribosomal protein L11, RNA binding domain^95-156^E:7.2e-10	.	.	COG0080^Ribosomal protein L11	GO:0022625^cellular_component^cytosolic large ribosomal subunit`GO:0005730^cellular_component^nucleolus`GO:0003723^molecular_function^RNA binding`GO:0003735^molecular_function^structural constituent of ribosome`GO:0002181^biological_process^cytoplasmic tr
comp19517_c0	-5.17569	1.71352	8.78867e-10	5.41399e-08	577	sp|O75000|RL12_SCHPO^O75000^Q:34-528,H:1-165^64.24%ID^E:3e-74^RecName: Full=60S ribosomal protein L12;^Eukaryota; Fungi; Dikarya; Ascomycota; Taphrinomycotina; Schizosaccharomycetes; Schizosaccharomycetales; Schizosaccharomycetaceae; Schizosaccharomyces	.	cds.comp19517_c0_seq1|m.46880	34-531[+]	sp|O75000|RL12_SCHPO^O75000^Q:1-165,H:1-165^64.24%ID^E:1e-74^RecName: Full=60S ribosomal protein L12;^Eukaryota; Fungi; Dikarya; Ascomycota; Taphrinomycotina; Schizosaccharomycetes; Schizosaccharomycetales; Schizosaccharomycetaceae; Schizosaccharomyces	PF03946.9^Ribosomal_L11_N^Ribosomal protein L11, N-terminal domain^13-67^E:2.7e-15`PF00298.14^Ribosomal_L11^Ribosomal protein L11, RNA binding domain^75-143^E:5.7e-12	.	.	COG0080^Ribosomal protein L11	GO:0022625^cellular_component^cytosolic large ribosomal subunit`GO:0005730^cellular_component^nucleolus`GO:0003723^molecular_function^RNA binding`GO:0003735^molecular_function^structural constituent of ribosome`GO:0002181^biological_process^cytoplasmic tr
comp20969_c0	-6.99436	-0.069005	6.35396e-07	1.85863e-05	554	sp|O75000|RL12_SCHPO^O75000^Q:13-510,H:1-165^67.47%ID^E:4e-77^RecName: Full=60S ribosomal protein L12;^Eukaryota; Fungi; Dikarya; Ascomycota; Taphrinomycotina; Schizosaccharomycetes; Schizosaccharomycetales; Schizosaccharomycetaceae; Schizosaccharomyces	.	cds.comp20969_c0_seq1|m.48610	1-513[+]	sp|O75000|RL12_SCHPO^O75000^Q:5-170,H:1-165^67.47%ID^E:2e-77^RecName: Full=60S ribosomal protein L12;^Eukaryota; Fungi; Dikarya; Ascomycota; Taphrinomycotina; Schizosaccharomycetes; Schizosaccharomycetales; Schizosaccharomycetaceae; Schizosaccharomyces	PF03946.9^Ribosomal_L11_N^Ribosomal protein L11, N-terminal domain^19-74^E:9.9e-16`PF00298.14^Ribosomal_L11^Ribosomal protein L11, RNA binding domain^79-148^E:3.5e-11	.	.	COG0080^Ribosomal protein L11	GO:0022625^cellular_component^cytosolic large ribosomal subunit`GO:0005730^cellular_component^nucleolus`GO:0003723^molecular_function^RNA binding`GO:0003735^molecular_function^structural constituent of ribosome`GO:0002181^biological_process^cytoplasmic tr
comp23377_c0	-5.93254	-0.837013	0.000115595	0.00161379	356	sp|O61598|RL37A_OSTOS^O61598^Q:307-47,H:1-87^71.26%ID^E:2e-39^RecName: Full=60S ribosomal protein L37a;^Eukaryota; Metazoa; Ecdysozoa; Nematoda; Chromadorea; Rhabditida; Strongylida; Trichostrongyloidea; Trichostrongylidae; Trichostrongylinae; Ostertagia	.	cds.comp23377_c0_seq1|m.51349	26-355[-]	sp|O61598|RL37A_OSTOS^O61598^Q:17-103,H:1-87^71.26%ID^E:1e-39^RecName: Full=60S ribosomal protein L37a;^Eukaryota; Metazoa; Ecdysozoa; Nematoda; Chromadorea; Rhabditida; Strongylida; Trichostrongyloidea; Trichostrongylidae; Trichostrongylinae; Ostertagia	PF01780.14^Ribosomal_L37ae^Ribosomal L37ae protein family^19-105^E:1.9e-38	.	.	.	GO:0005840^cellular_component^ribosome`GO:0046872^molecular_function^metal ion binding`GO:0003735^molecular_function^structural constituent of ribosome`GO:0006412^biological_process^translation
comp3991_c0	-6.56017	-0.426063	0.000488374	0.00537043	415	sp|O42867|RL23_SCHPO^O42867^Q:2-385,H:12-139^75%ID^E:2e-67^RecName: Full=60S ribosomal protein L23;^Eukaryota; Fungi; Dikarya; Ascomycota; Taphrinomycotina; Schizosaccharomycetes; Schizosaccharomycetales; Schizosaccharomycetaceae; Schizosaccharomyces	.	cds.comp3991_c0_seq1|m.6438	2-388[+]	sp|O42867|RL23_SCHPO^O42867^Q:1-128,H:12-139^75%ID^E:1e-67^RecName: Full=60S ribosomal protein L23;^Eukaryota; Fungi; Dikarya; Ascomycota; Taphrinomycotina; Schizosaccharomycetes; Schizosaccharomycetales; Schizosaccharomycetaceae; Schizosaccharomyces	PF00238.14^Ribosomal_L14^Ribosomal protein L14p/L23e^9-128^E:3.6e-35	.	.	COG0093^Ribosomal protein L14	GO:0022625^cellular_component^cytosolic large ribosomal subunit`GO:0005739^cellular_component^mitochondrion`GO:0005634^cellular_component^nucleus`GO:0003735^molecular_function^structural constituent of ribosome`GO:0002181^biological_process^cytoplasmic tr
comp19655_c0	-3.70729	0.185551	2.7159e-05	0.000465732	720	sp|O42848|RL16A_SCHPO^O42848^Q:703-104,H:1-197^62%ID^E:2e-88^RecName: Full=60S ribosomal protein L16-A;^Eukaryota; Fungi; Dikarya; Ascomycota; Taphrinomycotina; Schizosaccharomycetes; Schizosaccharomycetales; Schizosaccharomycetaceae; Schizosaccharomyces	.	cds.comp19655_c0_seq1|m.47027	101-718[-]	sp|O42848|RL16A_SCHPO^O42848^Q:6-205,H:1-197^62%ID^E:6e-89^RecName: Full=60S ribosomal protein L16-A;^Eukaryota; Fungi; Dikarya; Ascomycota; Taphrinomycotina; Schizosaccharomycetes; Schizosaccharomycetales; Schizosaccharomycetaceae; Schizosaccharomyces	PF00572.13^Ribosomal_L13^Ribosomal protein L13^13-127^E:1.6e-27	.	.	.	GO:0022625^cellular_component^cytosolic large ribosomal subunit`GO:0005730^cellular_component^nucleolus`GO:0003735^molecular_function^structural constituent of ribosome`GO:0002181^biological_process^cytoplasmic translation
comp1522_c0	-7.35005	0.213765	1.30566e-06	3.43209e-05	387	sp|O24111|RS5_NICPL^O24111^Q:3-386,H:17-144^79.69%ID^E:4e-73^RecName: Full=40S ribosomal protein S5;^Eukaryota; Viridiplantae; Streptophyta; Embryophyta; Tracheophyta; Spermatophyta; Magnoliophyta; eudicotyledons; core eudicotyledons; asterids; lamiids; S	.	cds.comp1522_c0_seq1|m.1233	3-386[+]	sp|O24111|RS5_NICPL^O24111^Q:1-128,H:17-144^79.69%ID^E:4e-73^RecName: Full=40S ribosomal protein S5;^Eukaryota; Viridiplantae; Streptophyta; Embryophyta; Tracheophyta; Spermatophyta; Magnoliophyta; eudicotyledons; core eudicotyledons; asterids; lamiids; S	PF00177.16^Ribosomal_S7^Ribosomal protein S7p/S5e^2-128^E:3.2e-31	.	.	.	GO:0015935^cellular_component^small ribosomal subunit`GO:0003723^molecular_function^RNA binding`GO:0003735^molecular_function^structural constituent of ribosome`GO:0006412^biological_process^translation
comp1629_c0	-4.36235	0.400438	4.67456e-06	0.000104485	858	sp|B8PIG4|RS3A_POSPM^B8PIG4^Q:81-731,H:20-236^69.59%ID^E:4e-111^RecName: Full=40S ribosomal protein S1;^Eukaryota; Fungi; Dikarya; Basidiomycota; Agaricomycotina; Agaricomycetes; Polyporales; Postia	.	cds.comp1629_c0_seq1|m.1330	3-785[+]	sp|B8PIG4|RS3A_POSPM^B8PIG4^Q:7-256,H:1-243^67.2%ID^E:8e-116^RecName: Full=40S ribosomal protein S1;^Eukaryota; Fungi; Dikarya; Basidiomycota; Agaricomycotina; Agaricomycetes; Polyporales; Postia	PF01015.13^Ribosomal_S3Ae^Ribosomal S3Ae family^19-229^E:2.7e-83	.	.	COG1890^Ribosomal protein S3AE	GO:0005840^cellular_component^ribosome`GO:0003735^molecular_function^structural constituent of ribosome`GO:0006412^biological_process^translation
comp11907_c0	-5.72861	1.09731	1.6823e-08	7.7507e-07	1058	sp|B0CY45|RS3A_LACBS^B0CY45^Q:83-715,H:20-230^61.14%ID^E:2e-93^RecName: Full=40S ribosomal protein S1;^Eukaryota; Fungi; Dikarya; Basidiomycota; Agaricomycotina; Agaricomycetes; Agaricomycetidae; Agaricales; Tricholomataceae; Laccaria	.	cds.comp11907_c0_seq1|m.26046	2-805[+]	sp|P97351|RS3A_MOUSE^P97351^Q:12-262,H:1-255^59.77%ID^E:6e-101^RecName: Full=40S ribosomal protein S3a;^Eukaryota; Metazoa; Chordata; Craniata; Vertebrata; Euteleostomi; Mammalia; Eutheria; Euarchontoglires; Glires; Rodentia; Sciurognathi; Muroidea; Murid	PF01015.13^Ribosomal_S3Ae^Ribosomal S3Ae family^20-230^E:3.2e-75	.	.	COG1890^Ribosomal protein S3AE	GO:0005829^cellular_component^cytosol`GO:0005634^cellular_component^nucleus`GO:0030529^cellular_component^ribonucleoprotein complex`GO:0005840^cellular_component^ribosome`GO:0003735^molecular_function^structural constituent of ribosome`GO:0030154^biologic
comp30828_c0	-3.66089	-0.159281	0.000123298	0.00170398	1172	sp|Q9EPH8|PABP1_RAT^Q9EPH8^Q:1147-14,H:11-355^47.78%ID^E:1e-98^RecName: Full=Polyadenylate-binding protein 1;^Eukaryota; Metazoa; Chordata; Craniata; Vertebrata; Euteleostomi; Mammalia; Eutheria; Euarchontoglires; Glires; Rodentia; Sciurognathi; Muroidea;	.	cds.comp30828_c0_seq1|m.57920	2-1171[+]	.	.	.	.	.	.
comp26467_c0	-6.50871	2.33986	6.90095e-16	1.30465e-13	952	sp|Q9DG68|RLA0_RANSY^Q9DG68^Q:50-856,H:10-275^51.67%ID^E:6e-88^RecName: Full=60S acidic ribosomal protein P0;^Eukaryota; Metazoa; Chordata; Craniata; Vertebrata; Euteleostomi; Amphibia; Batrachia; Anura; Neobatrachia; Ranoidea; Ranidae; Rana	.	cds.comp26467_c0_seq1|m.54450	2-952[-]	.	.	.	.	.	.
comp20562_c0	-4.69443	-0.374817	0.000181173	0.00235777	768	sp|Q4P331|IF4A_USTMA^Q4P331^Q:736-2,H:1-245^71.02%ID^E:1e-118^RecName: Full=ATP-dependent RNA helicase eIF4A;^Eukaryota; Fungi; Dikarya; Basidiomycota; Ustilaginomycotina; Ustilaginomycetes; Ustilaginales; Ustilaginaceae; Ustilago	.	cds.comp20562_c0_seq1|m.48144	2-766[-]	sp|Q4P331|IF4A_USTMA^Q4P331^Q:11-255,H:1-245^71.02%ID^E:1e-118^RecName: Full=ATP-dependent RNA helicase eIF4A;^Eukaryota; Fungi; Dikarya; Basidiomycota; Ustilaginomycotina; Ustilaginomycetes; Ustilaginales; Ustilaginaceae; Ustilago	PF00270.24^DEAD^DEAD/DEAH box helicase^73-236^E:3.6e-44	.	.	COG0513^Superfamily II DNA and RNA helicases	GO:0005737^cellular_component^cytoplasm`GO:0005524^molecular_function^ATP binding`GO:0008026^molecular_function^ATP-dependent helicase activity`GO:0003743^molecular_function^translation initiation factor activity
comp20200_c0	-4.32243	0.340404	7.01622e-05	0.00105554	639	sp|P30707|RL9_PEA^P30707^Q:22-597,H:1-193^52.82%ID^E:1e-66^RecName: Full=60S ribosomal protein L9;^Eukaryota; Viridiplantae; Streptophyta; Embryophyta; Tracheophyta; Spermatophyta; Magnoliophyta; eudicotyledons; core eudicotyledons; rosids; fabids; Fabale	.	cds.comp20200_c0_seq1|m.47708	22-600[+]	sp|P30707|RL9_PEA^P30707^Q:1-192,H:1-193^52.82%ID^E:5e-67^RecName: Full=60S ribosomal protein L9;^Eukaryota; Viridiplantae; Streptophyta; Embryophyta; Tracheophyta; Spermatophyta; Magnoliophyta; eudicotyledons; core eudicotyledons; rosids; fabids; Fabales	PF00347.18^Ribosomal_L6^Ribosomal protein L6^14-86^E:4.7e-16`PF00347.18^Ribosomal_L6^Ribosomal protein L6^98-179^E:1.8e-08	.	.	.	GO:0005840^cellular_component^ribosome`GO:0019843^molecular_function^rRNA binding`GO:0003735^molecular_function^structural constituent of ribosome`GO:0006412^biological_process^translation
comp27245_c0	-8.58347	1.33083	5.86686e-11	4.78044e-09	731	sp|P0DJ56|RL6_TETTS^P0DJ56^Q:618-100,H:14-191^52.75%ID^E:3e-52^RecName: Full=60S ribosomal protein L6;^Eukaryota; Alveolata; Ciliophora; Intramacronucleata; Oligohymenophorea; Hymenostomatida; Tetrahymenina; Tetrahymenidae; Tetrahymena	.	cds.comp27245_c0_seq1|m.55017	97-729[-]	sp|P0DJ56|RL6_TETTS^P0DJ56^Q:37-210,H:13-191^52.46%ID^E:9e-53^RecName: Full=60S ribosomal protein L6;^Eukaryota; Alveolata; Ciliophora; Intramacronucleata; Oligohymenophorea; Hymenostomatida; Tetrahymenina; Tetrahymenidae; Tetrahymena	PF01159.14^Ribosomal_L6e^Ribosomal protein L6e^104-210^E:3.5e-34	.	.	.	GO:0005840^cellular_component^ribosome`GO:0003735^molecular_function^structural constituent of ribosome`GO:0006412^biological_process^translation
comp38508_c0	-2.88286	0.371429	0.000187385	0.00242627	869	sp|O74738|YH9D_SCHPO^O74738^Q:829-434,H:153-289^28.78%ID^E:2e-10^RecName: Full=Ribosomal N-lysine methyltransferase set10;^Eukaryota; Fungi; Dikarya; Ascomycota; Taphrinomycotina; Schizosaccharomycetes; Schizosaccharomycetales; Schizosaccharomycetaceae; S	.	cds.comp38508_c0_seq1|m.63381	8-868[-]	sp|O74738|YH9D_SCHPO^O74738^Q:14-145,H:153-289^28.78%ID^E:2e-10^RecName: Full=Ribosomal N-lysine methyltransferase set10;^Eukaryota; Fungi; Dikarya; Ascomycota; Taphrinomycotina; Schizosaccharomycetes; Schizosaccharomycetales; Schizosaccharomycetaceae; Sc	.	.	.	.	GO:0005829^cellular_component^cytosol`GO:0005634^cellular_component^nucleus`GO:0016279^molecular_function^protein-lysine N-methyltransferase activity`GO:0018027^biological_process^peptidyl-lysine dimethylation`GO:0042254^biological_process^ribosome biogen
comp25230_c0	-6.73974	-0.289862	8.31118e-05	0.00121604	419	sp|O48920|ARF_VIGUN^O48920^Q:36-419,H:1-128^87.5%ID^E:5e-80^RecName: Full=ADP-ribosylation factor;^Eukaryota; Viridiplantae; Streptophyta; Embryophyta; Tracheophyta; Spermatophyta; Magnoliophyta; eudicotyledons; core eudicotyledons; rosids; fabids; Fabale	.	cds.comp25230_c0_seq1|m.53270	36-419[+]	sp|O48920|ARF_VIGUN^O48920^Q:1-128,H:1-128^87.5%ID^E:3e-80^RecName: Full=ADP-ribosylation factor;^Eukaryota; Viridiplantae; Streptophyta; Embryophyta; Tracheophyta; Spermatophyta; Magnoliophyta; eudicotyledons; core eudicotyledons; rosids; fabids; Fabales	PF00025.16^Arf^ADP-ribosylation factor family^6-128^E:1.5e-59`PF09439.5^SRPRB^Signal recognition particle receptor beta subunit^16-115^E:5e-11`PF00071.17^Ras^Ras family^19-126^E:4.8e-11`PF04670.7^Gtr1_RagA^Gtr1/RagA G protein conserved region^19-111^E:1.8	.	.	.	GO:0005794^cellular_component^Golgi apparatus`GO:0005525^molecular_function^GTP binding`GO:0015031^biological_process^protein transport`GO:0007264^biological_process^small GTPase mediated signal transduction`GO:0016192^biological_process^vesicle-mediated
comp12579_c0	-5.75964	2.27313	1.83556e-14	2.68875e-12	743	sp|B6K1S2|RSSA2_SCHJY^B6K1S2^Q:40-660,H:4-210^64.25%ID^E:1e-99^RecName: Full=40S ribosomal protein S0-B;^Eukaryota; Fungi; Dikarya; Ascomycota; Taphrinomycotina; Schizosaccharomycetes; Schizosaccharomycetales; Schizosaccharomycetaceae; Schizosaccharomyces	.	cds.comp12579_c0_seq1|m.29451	43-741[+]	sp|B0D174|RSSA_LACBS^B0D174^Q:7-232,H:9-242^62.13%ID^E:6e-100^RecName: Full=40S ribosomal protein S0;^Eukaryota; Fungi; Dikarya; Basidiomycota; Agaricomycotina; Agaricomycetes; Agaricomycetidae; Agaricales; Tricholomataceae; Laccaria	PF00318.15^Ribosomal_S2^Ribosomal protein S2^17-113^E:7.3e-19`PF00318.15^Ribosomal_S2^Ribosomal protein S2^113-183^E:8.6e-22	.	.	COG0052^Ribosomal protein S2	GO:0015935^cellular_component^small ribosomal subunit`GO:0003735^molecular_function^structural constituent of ribosome`GO:0006412^biological_process^translation
comp22357_c0	-2.40981	1.04388	6.27891e-05	0.000960047	1605	sp|Q9CK84|NUSG_PASMU^Q9CK84^Q:953-1474,H:10-181^29.19%ID^E:1e-16^RecName: Full=Transcription antitermination protein NusG;^Bacteria; Proteobacteria; Gammaproteobacteria; Pasteurellales; Pasteurellaceae; Pasteurella	.	cds.comp22357_c0_seq1|m.50215	2-1603[+]	sp|Q9CK84|NUSG_PASMU^Q9CK84^Q:318-491,H:10-181^29.19%ID^E:2e-16^RecName: Full=Transcription antitermination protein NusG;^Bacteria; Proteobacteria; Gammaproteobacteria; Pasteurellales; Pasteurellaceae; Pasteurella	PF02357.14^NusG^Transcription termination factor nusG^317-405^E:2.3e-07	.	.	COG0250^Transcription antiterminator	GO:0006353^biological_process^DNA-dependent transcription, termination`GO:0032968^biological_process^positive regulation of transcription elongation from RNA polymerase II promoter`GO:0031564^biological_process^transcription antitermination
comp16837_c0	-4.079	-0.26001	0.000296868	0.00357378	470	sp|Q9C505|IF5A3_ARATH^Q9C505^Q:134-3,H:13-56^70.45%ID^E:1e-13^RecName: Full=Eukaryotic translation initiation factor 5A-3;^Eukaryota; Viridiplantae; Streptophyta; Embryophyta; Tracheophyta; Spermatophyta; Magnoliophyta; eudicotyledons; core eudicotyledons	.	cds.comp16837_c0_seq1|m.43368	3-470[-]	sp|P10160|IF5A1_RABIT^P10160^Q:105-156,H:4-55^57.69%ID^E:9e-15^RecName: Full=Eukaryotic translation initiation factor 5A-1;^Eukaryota; Metazoa; Chordata; Craniata; Vertebrata; Euteleostomi; Mammalia; Eutheria; Euarchontoglires; Glires; Lagomorpha; Leporid	.	.	.	COG0231^Translation elongation factor P (EF-P)/translation initiation factor 5A (eIF-5A)	GO:0005789^cellular_component^endoplasmic reticulum membrane`GO:0005643^cellular_component^nuclear pore`GO:0043022^molecular_function^ribosome binding`GO:0003746^molecular_function^translation elongation factor activity`GO:0051028^biological_process^mRNA
comp6444_c0	-4.50617	2.33005	3.9703e-13	4.74679e-11	2682	sp|Q90705|EF2_CHICK^Q90705^Q:2681-288,H:61-849^58.46%ID^E:0^RecName: Full=Elongation factor 2;^Eukaryota; Metazoa; Chordata; Craniata; Vertebrata; Euteleostomi; Archosauria; Dinosauria; Saurischia; Theropoda; Coelurosauria; Aves; Neognathae; Galliformes;	.	cds.comp6444_c0_seq1|m.10725	258-2681[-]	sp|Q90705|EF2_CHICK^Q90705^Q:1-807,H:61-858^58.55%ID^E:0^RecName: Full=Elongation factor 2;^Eukaryota; Metazoa; Chordata; Craniata; Vertebrata; Euteleostomi; Archosauria; Dinosauria; Saurischia; Theropoda; Coelurosauria; Aves; Neognathae; Galliformes; Pha	PF00009.22^GTP_EFTU^Elongation factor Tu GTP binding domain^2-308^E:7.7e-38`PF03144.20^GTP_EFTU_D2^Elongation factor Tu domain 2^358-433^E:8.7e-11`PF03764.13^EFG_IV^Elongation factor G, domain IV^574-686^E:1.8e-31`PF00679.19^EFG_C^Elongation factor G C-te	.	.	COG0480^Translation elongation factors (GTPases)	GO:0005737^cellular_component^cytoplasm`GO:0005525^molecular_function^GTP binding`GO:0003924^molecular_function^GTPase activity`GO:0003746^molecular_function^translation elongation factor activity`GO:0006184^biological_process^GTP catabolic process
comp18233_c0	-4.02633	0.895869	7.98449e-08	3.05208e-06	2102	sp|Q75EV6|EF3_ASHGO^Q75EV6^Q:2097-334,H:423-1015^48.68%ID^E:5e-180^RecName: Full=Elongation factor 3;^Eukaryota; Fungi; Dikarya; Ascomycota; Saccharomycotina; Saccharomycetes; Saccharomycetales; Saccharomycetaceae; Eremothecium	.	cds.comp18233_c0_seq1|m.45239	241-2100[-]	sp|Q08972|NEW1_YEAST^Q08972^Q:3-603,H:565-1174^48.05%ID^E:0^RecName: Full=[NU+] prion formation protein 1;^Eukaryota; Fungi; Dikarya; Ascomycota; Saccharomycotina; Saccharomycetes; Saccharomycetales; Saccharomycetaceae; Saccharomyces	PF00005.22^ABC_tran^ABC transporter^103-154^E:1.3e-14`PF00005.22^ABC_tran^ABC transporter^291-502^E:1.6e-22	.	.	COG0488^ATPase components of ABC transporters with duplicated ATPase domains	GO:0005739^cellular_component^mitochondrion`GO:0005634^cellular_component^nucleus`GO:0005844^cellular_component^polysome`GO:0005524^molecular_function^ATP binding`GO:0016887^molecular_function^ATPase activity`GO:0016973^biological_process^poly(A)+ mRNA ex
comp27468_c0	-7.39277	0.243221	5.76707e-06	0.000124903	643	sp|Q5RC59|BT3L4_PONAB^Q5RC59^Q:113-514,H:20-154^50.37%ID^E:1e-28^RecName: Full=Transcription factor BTF3 homolog 4;^Eukaryota; Metazoa; Chordata; Craniata; Vertebrata; Euteleostomi; Mammalia; Eutheria; Euarchontoglires; Primates; Haplorrhini; Catarrhini;	.	cds.comp27468_c0_seq1|m.55240	26-520[+]	sp|P20290|BTF3_HUMAN^P20290^Q:10-163,H:49-202^45.16%ID^E:6e-40^RecName: Full=Transcription factor BTF3;^Eukaryota; Metazoa; Chordata; Craniata; Vertebrata; Euteleostomi; Mammalia; Eutheria; Euarchontoglires; Primates; Haplorrhini; Catarrhini; Hominidae; H	PF01849.13^NAC^NAC domain^45-98^E:2.7e-19	.	.	.	GO:0005634^cellular_component^nucleus`GO:0001701^biological_process^in utero embryonic development`GO:0006355^biological_process^regulation of transcription, DNA-dependent`GO:0006366^biological_process^transcription from RNA polymerase II promoter
comp38967_c0	-7.96806	0.758366	1.24446e-08	5.939e-07	883	sp|Q5R8Z3|EF2_PONAB^Q5R8Z3^Q:881-6,H:442-727^59.04%ID^E:1e-102^RecName: Full=Elongation factor 2;^Eukaryota; Metazoa; Chordata; Craniata; Vertebrata; Euteleostomi; Mammalia; Eutheria; Euarchontoglires; Primates; Haplorrhini; Catarrhini; Hominidae; Pongo	.	cds.comp38967_c0_seq1|m.63676	3-881[-]	sp|A0SXL6|EF2_CALJA^A0SXL6^Q:1-292,H:442-727^59.04%ID^E:2e-110^RecName: Full=Elongation factor 2;^Eukaryota; Metazoa; Chordata; Craniata; Vertebrata; Euteleostomi; Mammalia; Eutheria; Euarchontoglires; Primates; Haplorrhini; Platyrrhini; Cebidae; Callitri	PF03764.13^EFG_IV^Elongation factor G, domain IV^184-293^E:5.6e-24	.	.	.	GO:0005737^cellular_component^cytoplasm`GO:0005844^cellular_component^polysome`GO:0005525^molecular_function^GTP binding`GO:0003924^molecular_function^GTPase activity`GO:0003746^molecular_function^translation elongation factor activity
comp25444_c0	-6.374	-0.543986	3.69787e-05	0.000610132	437	sp|Q5R5F5|IF4A1_PONAB^Q5R5F5^Q:435-1,H:208-352^83.45%ID^E:7e-84^RecName: Full=Eukaryotic initiation factor 4A-I;^Eukaryota; Metazoa; Chordata; Craniata; Vertebrata; Euteleostomi; Mammalia; Eutheria; Euarchontoglires; Primates; Haplorrhini; Catarrhini; Hom	.	cds.comp25444_c0_seq1|m.53484	1-435[-]	sp|Q5R5F5|IF4A1_PONAB^Q5R5F5^Q:1-145,H:208-352^83.45%ID^E:6e-84^RecName: Full=Eukaryotic initiation factor 4A-I;^Eukaryota; Metazoa; Chordata; Craniata; Vertebrata; Euteleostomi; Mammalia; Eutheria; Euarchontoglires; Primates; Haplorrhini; Catarrhini; Hom	PF00271.26^Helicase_C^Helicase conserved C-terminal domain^85-145^E:3.1e-18	.	.	.	GO:0005524^molecular_function^ATP binding`GO:0008026^molecular_function^ATP-dependent helicase activity`GO:0003743^molecular_function^translation initiation factor activity
comp4824_c0	-4.24434	3.36904	1.44945e-14	2.20742e-12	1732	sp|Q59QD6|EF1A2_CANAL^Q59QD6^Q:73-1371,H:1-440^68.18%ID^E:0^RecName: Full=Elongation factor 1-alpha 2;^Eukaryota; Fungi; Dikarya; Ascomycota; Saccharomycotina; Saccharomycetes; Saccharomycetales; mitosporic Saccharomycetales; Candida	.	cds.comp4824_c0_seq1|m.8091	1-1470[+]	sp|Q59QD6|EF1A2_CANAL^Q59QD6^Q:25-457,H:1-440^68.18%ID^E:0^RecName: Full=Elongation factor 1-alpha 2;^Eukaryota; Fungi; Dikarya; Ascomycota; Saccharomycotina; Saccharomycetes; Saccharomycetales; mitosporic Saccharomycetales; Candida	PF00009.22^GTP_EFTU^Elongation factor Tu GTP binding domain^30-250^E:4.8e-54`PF01926.18^MMR_HSR1^50S ribosome-binding GTPase^34-178^E:8.2e-05`PF03144.20^GTP_EFTU_D2^Elongation factor Tu domain 2^276-342^E:2.3e-16`PF03143.12^GTP_EFTU_D3^Elongation factor T	.	.	.	GO:0005737^cellular_component^cytoplasm`GO:0005525^molecular_function^GTP binding`GO:0003924^molecular_function^GTPase activity`GO:0003746^molecular_function^translation elongation factor activity`GO:0006184^biological_process^GTP catabolic process
comp4605_c0	-5.6983	0.381199	1.95733e-07	6.67718e-06	338	sp|Q27139|EF1A1_EUPCR^Q27139^Q:33-338,H:1-102^59.8%ID^E:2e-35^RecName: Full=Elongation factor 1-alpha 1;^Eukaryota; Alveolata; Ciliophora; Intramacronucleata; Spirotrichea; Hypotrichia; Euplotida; Euplotidae; Moneuplotes	.	cds.comp4605_c0_seq1|m.7643	33-338[+]	sp|Q27139|EF1A1_EUPCR^Q27139^Q:1-102,H:1-102^59.8%ID^E:1e-35^RecName: Full=Elongation factor 1-alpha 1;^Eukaryota; Alveolata; Ciliophora; Intramacronucleata; Spirotrichea; Hypotrichia; Euplotida; Euplotidae; Moneuplotes	PF00009.22^GTP_EFTU^Elongation factor Tu GTP binding domain^5-102^E:3.1e-27	.	.	.	GO:0005737^cellular_component^cytoplasm`GO:0005525^molecular_function^GTP binding`GO:0003924^molecular_function^GTPase activity`GO:0003746^molecular_function^translation elongation factor activity`GO:0006184^biological_process^GTP catabolic process
comp4605_c1	-4.87084	2.33307	3.0449e-17	6.75476e-15	1219	sp|Q04634|EF1A_TETPY^Q04634^Q:1218-106,H:97-435^42.74%ID^E:7e-83^RecName: Full=Elongation factor 1-alpha;^Eukaryota; Alveolata; Ciliophora; Intramacronucleata; Oligohymenophorea; Hymenostomatida; Tetrahymenina; Tetrahymenidae; Tetrahymena	.	cds.comp4605_c1_seq1|m.7644	100-1218[-]	sp|Q04634|EF1A_TETPY^Q04634^Q:1-371,H:97-435^42.74%ID^E:2e-83^RecName: Full=Elongation factor 1-alpha;^Eukaryota; Alveolata; Ciliophora; Intramacronucleata; Oligohymenophorea; Hymenostomatida; Tetrahymenina; Tetrahymenidae; Tetrahymena	PF00009.22^GTP_EFTU^Elongation factor Tu GTP binding domain^1-123^E:3.5e-17`PF03144.20^GTP_EFTU_D2^Elongation factor Tu domain 2^179-250^E:1.8e-11`PF03143.12^GTP_EFTU_D3^Elongation factor Tu C-terminal domain^258-365^E:1.6e-08	.	.	.	GO:0005737^cellular_component^cytoplasm`GO:0005525^molecular_function^GTP binding`GO:0003924^molecular_function^GTPase activity`GO:0003746^molecular_function^translation elongation factor activity`GO:0006184^biological_process^GTP catabolic process
comp20947_c0	-5.88233	-0.851778	0.000240549	0.00299344	549	sp|P63238|CSPE_BUCAP^P63238^Q:166-345,H:5-63^71.67%ID^E:3e-21^RecName: Full=Cold shock-like protein CspE;^Bacteria; Proteobacteria; Gammaproteobacteria; Enterobacteriales; Enterobacteriaceae; Buchnera	.	.	.	.	.	.	.	COG1278^Cold shock proteins	GO:0005737^cellular_component^cytoplasm`GO:0003677^molecular_function^DNA binding`GO:0006355^biological_process^regulation of transcription, DNA-dependent`GO:0006351^biological_process^transcription, DNA-dependent
comp18401_c0	-4.58312	-0.469308	0.000796474	0.00803551	414	sp|P62925|IF5A_SPOFR^P62925^Q:2-310,H:50-151^57.28%ID^E:4e-37^RecName: Full=Eukaryotic translation initiation factor 5A;^Eukaryota; Metazoa; Ecdysozoa; Arthropoda; Hexapoda; Insecta; Pterygota; Neoptera; Endopterygota; Lepidoptera; Glossata; Ditrysia; Noc	.	cds.comp18401_c0_seq1|m.45513	2-334[+]	sp|P62925|IF5A_SPOFR^P62925^Q:1-103,H:50-151^57.28%ID^E:1e-37^RecName: Full=Eukaryotic translation initiation factor 5A;^Eukaryota; Metazoa; Ecdysozoa; Arthropoda; Hexapoda; Insecta; Pterygota; Neoptera; Endopterygota; Lepidoptera; Glossata; Ditrysia; Noc	PF01287.15^eIF-5a^Eukaryotic elongation factor 5A hypusine, DNA-binding OB fold^36-104^E:8.9e-26	.	.	.	GO:0005737^cellular_component^cytoplasm`GO:0043022^molecular_function^ribosome binding`GO:0003746^molecular_function^translation elongation factor activity`GO:0008612^biological_process^peptidyl-lysine modification to hypusine`GO:0045901^biological_proces
comp21627_c0	-5.1822	-0.0430992	4.17058e-06	9.48776e-05	1020	sp|P41376|IF4A1_ARATH^P41376^Q:1-738,H:167-412^73.58%ID^E:2e-131^RecName: Full=Eukaryotic initiation factor 4A-1;^Eukaryota; Viridiplantae; Streptophyta; Embryophyta; Tracheophyta; Spermatophyta; Magnoliophyta; eudicotyledons; core eudicotyledons; rosids;	.	cds.comp21627_c0_seq1|m.49367	1-741[+]	sp|P41376|IF4A1_ARATH^P41376^Q:1-246,H:167-412^73.58%ID^E:5e-133^RecName: Full=Eukaryotic initiation factor 4A-1;^Eukaryota; Viridiplantae; Streptophyta; Embryophyta; Tracheophyta; Spermatophyta; Magnoliophyta; eudicotyledons; core eudicotyledons; rosids;	PF00270.24^DEAD^DEAD/DEAH box helicase^1-61^E:2.6e-10`PF00271.26^Helicase_C^Helicase conserved C-terminal domain^132-207^E:1.9e-27	.	.	COG0513^Superfamily II DNA and RNA helicases	GO:0005737^cellular_component^cytoplasm`GO:0005524^molecular_function^ATP binding`GO:0008026^molecular_function^ATP-dependent helicase activity`GO:0003743^molecular_function^translation initiation factor activity
comp20706_c0	-6.76381	-0.263474	2.15398e-05	0.000386286	551	sp|P29691|EF2_CAEEL^P29691^Q:2-448,H:704-852^67.11%ID^E:5e-66^RecName: Full=Elongation factor 2;^Eukaryota; Metazoa; Ecdysozoa; Nematoda; Chromadorea; Rhabditida; Rhabditoidea; Rhabditidae; Peloderinae; Caenorhabditis	.	cds.comp20706_c0_seq1|m.48298	2-451[+]	sp|P29691|EF2_CAEEL^P29691^Q:1-149,H:704-852^67.11%ID^E:1e-66^RecName: Full=Elongation factor 2;^Eukaryota; Metazoa; Ecdysozoa; Nematoda; Chromadorea; Rhabditida; Rhabditoidea; Rhabditidae; Peloderinae; Caenorhabditis	PF00679.19^EFG_C^Elongation factor G C-terminus^31-116^E:3.4e-21	.	.	COG0480^Translation elongation factors (GTPases)	GO:0005737^cellular_component^cytoplasm`GO:0005525^molecular_function^GTP binding`GO:0003924^molecular_function^GTPase activity`GO:0003746^molecular_function^translation elongation factor activity`GO:0006915^biological_process^apoptotic process`GO:0009792
comp19465_c0	-5.36894	0.127988	8.76414e-07	2.43028e-05	773	sp|P22954|MD37D_ARATH^P22954^Q:771-1,H:361-617^77.43%ID^E:1e-128^RecName: Full=Probable mediator of RNA polymerase II transcription subunit 37c;^Eukaryota; Viridiplantae; Streptophyta; Embryophyta; Tracheophyta; Spermatophyta; Magnoliophyta; eudicotyledon	.	cds.comp19465_c0_seq1|m.46800	1-771[-]	sp|P22954|MD37D_ARATH^P22954^Q:1-257,H:361-617^77.43%ID^E:2e-138^RecName: Full=Probable mediator of RNA polymerase II transcription subunit 37c;^Eukaryota; Viridiplantae; Streptophyta; Embryophyta; Tracheophyta; Spermatophyta; Magnoliophyta; eudicotyledon	PF00012.15^HSP70^Hsp70 protein^2-257^E:4.5e-95	.	.	COG0443^Molecular chaperone	GO:0005618^cellular_component^cell wall`GO:0005829^cellular_component^cytosol`GO:0005794^cellular_component^Golgi apparatus`GO:0005634^cellular_component^nucleus`GO:0005886^cellular_component^plasma membrane`GO:0005524^molecular_function^ATP binding`GO:00
comp2830_c0	-4.51499	0.529499	7.4288e-08	2.86824e-06	844	sp|P22953|MD37E_ARATH^P22953^Q:788-3,H:6-269^76.52%ID^E:1e-141^RecName: Full=Probable mediator of RNA polymerase II transcription subunit 37e;^Eukaryota; Viridiplantae; Streptophyta; Embryophyta; Tracheophyta; Spermatophyta; Magnoliophyta; eudicotyledons;	.	cds.comp2830_c0_seq1|m.3627	3-842[-]	sp|P22953|MD37E_ARATH^P22953^Q:19-280,H:6-269^76.52%ID^E:1e-141^RecName: Full=Probable mediator of RNA polymerase II transcription subunit 37e;^Eukaryota; Viridiplantae; Streptophyta; Embryophyta; Tracheophyta; Spermatophyta; Magnoliophyta; eudicotyledons	PF00012.15^HSP70^Hsp70 protein^23-280^E:5e-127	.	.	COG0443^Molecular chaperone	GO:0048046^cellular_component^apoplast`GO:0005618^cellular_component^cell wall`GO:0009507^cellular_component^chloroplast`GO:0022626^cellular_component^cytosolic ribosome`GO:0005794^cellular_component^Golgi apparatus`GO:0005730^cellular_component^nucleolus
comp17727_c0	-6.76045	4.44557	3.21765e-22	1.13291e-19	1436	sp|P17786|EF1A_SOLLC^P17786^Q:1406-126,H:1-429^77.39%ID^E:0^RecName: Full=Elongation factor 1-alpha;^Eukaryota; Viridiplantae; Streptophyta; Embryophyta; Tracheophyta; Spermatophyta; Magnoliophyta; eudicotyledons; core eudicotyledons; asterids; lamiids; S	.	cds.comp17727_c0_seq1|m.44563	84-1406[-]	sp|P17786|EF1A_SOLLC^P17786^Q:1-440,H:1-446^75.78%ID^E:0^RecName: Full=Elongation factor 1-alpha;^Eukaryota; Viridiplantae; Streptophyta; Embryophyta; Tracheophyta; Spermatophyta; Magnoliophyta; eudicotyledons; core eudicotyledons; asterids; lamiids; Sola	PF00009.22^GTP_EFTU^Elongation factor Tu GTP binding domain^7-220^E:6.4e-55`PF01926.18^MMR_HSR1^50S ribosome-binding GTPase^10-154^E:8.2e-05`PF03144.20^GTP_EFTU_D2^Elongation factor Tu domain 2^246-312^E:5.1e-15`PF03143.12^GTP_EFTU_D3^Elongation factor Tu	.	.	.	GO:0005737^cellular_component^cytoplasm`GO:0005525^molecular_function^GTP binding`GO:0003924^molecular_function^GTPase activity`GO:0003746^molecular_function^translation elongation factor activity`GO:0006184^biological_process^GTP catabolic process
comp18589_c0	-4.98732	0.464144	2.20801e-07	7.42672e-06	868	sp|P13651|IF5A_DICDI^P13651^Q:3-236,H:56-130^51.28%ID^E:1e-20^RecName: Full=Eukaryotic translation initiation factor 5A;^Eukaryota; Amoebozoa; Mycetozoa; Dictyosteliida; Dictyostelium	.	cds.comp18589_c0_seq1|m.45760	3-350[+]	sp|P13651|IF5A_DICDI^P13651^Q:1-113,H:56-158^41.59%ID^E:4e-23^RecName: Full=Eukaryotic translation initiation factor 5A;^Eukaryota; Amoebozoa; Mycetozoa; Dictyosteliida; Dictyostelium	PF01287.15^eIF-5a^Eukaryotic elongation factor 5A hypusine, DNA-binding OB fold^36-108^E:1.4e-15	.	.	COG0231^Translation elongation factor P (EF-P)/translation initiation factor 5A (eIF-5A)	GO:0045335^cellular_component^phagocytic vesicle`GO:0043022^molecular_function^ribosome binding`GO:0003746^molecular_function^translation elongation factor activity`GO:0008612^biological_process^peptidyl-lysine modification to hypusine`GO:0045901^biologic
comp16884_c0	-5.99198	0.646829	6.78514e-08	2.63563e-06	1651	sp|A0LXQ1|IF2_GRAFK^A0LXQ1^Q:333-1,H:299-409^81.08%ID^E:2e-46^RecName: Full=Translation initiation factor IF-2;^Bacteria; Bacteroidetes; Flavobacteriia; Flavobacteriales; Flavobacteriaceae; Gramella`sp|A0LXQ1|IF2_GRAFK^A0LXQ1^Q:1266-1075,H:1-64^75%ID^E:1e	.	cds.comp16884_c0_seq1|m.43428	1-1266[-]	sp|A6GWV8|IF2_FLAPJ^A6GWV8^Q:6-422,H:5-440^47.1%ID^E:5e-87^RecName: Full=Translation initiation factor IF-2;^Bacteria; Bacteroidetes; Flavobacteriia; Flavobacteriales; Flavobacteriaceae; Flavobacterium	PF04760.10^IF2_N^Translation initiation factor IF-2, N-terminal region^373-422^E:2.6e-13	.	.	COG0532^Translation initiation factor 2 (IF-2; GTPase)	GO:0005737^cellular_component^cytoplasm`GO:0005525^molecular_function^GTP binding`GO:0003924^molecular_function^GTPase activity`GO:0003743^molecular_function^translation initiation factor activity`GO:0006184^biological_process^GTP catabolic process
comp24346_c0	-7.47918	0.32388	6.12234e-07	1.807e-05	854	sp|Q9Y8H5|FAD12_MORAP^Q9Y8H5^Q:1-723,H:145-400^43.24%ID^E:8e-69^RecName: Full=Delta(12) fatty acid desaturase;^Eukaryota; Fungi; Fungi incertae sedis; Early diverging fungal lineages; Mortierellomycotina; Mortierellales; Mortierellaceae; Mortierella	FA BIO, UNSAT	cds.comp24346_c0_seq1|m.52419	1-729[+]	sp|Q9Y8H5|FAD12_MORAP^Q9Y8H5^Q:1-241,H:145-400^43.24%ID^E:2e-69^RecName: Full=Delta(12) fatty acid desaturase;^Eukaryota; Fungi; Fungi incertae sedis; Early diverging fungal lineages; Mortierellomycotina; Mortierellales; Mortierellaceae; Mortierella	PF00487.19^FA_desaturase^Fatty acid desaturase^1-209^E:8.7e-13	.	ExpAA=49.89^PredHel=2^Topology=i35-57o94-116i	.	GO:0016021^cellular_component^integral to membrane`GO:0016491^molecular_function^oxidoreductase activity`GO:0006633^biological_process^fatty acid biosynthetic process`GO:0006636^biological_process^unsaturated fatty acid biosynthetic process
comp32357_c0	-7.52512	0.364765	2.92759e-07	9.48945e-06	645	sp|P59668|FAD12_MORIS^P59668^Q:369-1,H:26-146^52.03%ID^E:8e-33^RecName: Full=Delta(12) fatty acid desaturase;^Eukaryota; Fungi; Fungi incertae sedis; Early diverging fungal lineages; Mucoromycotina; Mucorales; Mucorales incertae sedis; Umbelopsis	FA BIO, UNSAT	cds.comp32357_c0_seq1|m.59088	1-606[-]	sp|Q9Y8H5|FAD12_MORAP^Q9Y8H5^Q:80-202,H:26-146^52.03%ID^E:3e-33^RecName: Full=Delta(12) fatty acid desaturase;^Eukaryota; Fungi; Fungi incertae sedis; Early diverging fungal lineages; Mortierellomycotina; Mortierellales; Mortierellaceae; Mortierella	PF11960.3^DUF3474^Domain of unknown function (DUF3474)^86-125^E:1.8e-06`PF00487.19^FA_desaturase^Fatty acid desaturase^146-202^E:3.9e-06	.	ExpAA=53.48^PredHel=3^Topology=i109-131o146-168i181-200o	.	GO:0016021^cellular_component^integral to membrane`GO:0016491^molecular_function^oxidoreductase activity`GO:0006633^biological_process^fatty acid biosynthetic process`GO:0006636^biological_process^unsaturated fatty acid biosynthetic process
comp37927_c0	-6.13952	-0.730588	0.000911587	0.0089567	581	sp|P00035|CYC_HAEIR^P00035^Q:555-241,H:3-107^71.43%ID^E:2e-48^RecName: Full=Cytochrome c;^Eukaryota; Metazoa; Ecdysozoa; Arthropoda; Hexapoda; Insecta; Pterygota; Neoptera; Endopterygota; Diptera; Brachycera; Muscomorpha; Muscoidea; Muscidae; Haematobia	CYT	cds.comp37927_c0_seq1|m.63007	235-549[-]	sp|P00035|CYC_HAEIR^P00035^Q:2-103,H:6-107^73.53%ID^E:8e-50^RecName: Full=Cytochrome c;^Eukaryota; Metazoa; Ecdysozoa; Arthropoda; Hexapoda; Insecta; Pterygota; Neoptera; Endopterygota; Diptera; Brachycera; Muscomorpha; Muscoidea; Muscidae; Haematobia	PF13442.1^Cytochrome_CBB3^Cytochrome C oxidase, cbb3-type, subunit III^3-99^E:1e-06`PF00034.16^Cytochrom_C^Cytochrome c^4-101^E:1.2e-11	.	.	.	GO:0005758^cellular_component^mitochondrial intermembrane space`GO:0070469^cellular_component^respiratory chain`GO:0009055^molecular_function^electron carrier activity`GO:0020037^molecular_function^heme binding`GO:0005506^molecular_function^iron ion bindi
comp17461_c0	-6.41041	-0.534119	0.000249853	0.00309418	686	sp|O23138|CYC2_ARATH^O23138^Q:606-298,H:11-113^67.96%ID^E:3e-45^RecName: Full=Probable cytochrome c At1g22840;^Eukaryota; Viridiplantae; Streptophyta; Embryophyta; Tracheophyta; Spermatophyta; Magnoliophyta; eudicotyledons; core eudicotyledons; rosids; ma	CYT	cds.comp17461_c0_seq1|m.44244	289-684[-]	sp|O23138|CYC2_ARATH^O23138^Q:27-129,H:11-113^67.96%ID^E:1e-46^RecName: Full=Probable cytochrome c At1g22840;^Eukaryota; Viridiplantae; Streptophyta; Embryophyta; Tracheophyta; Spermatophyta; Magnoliophyta; eudicotyledons; core eudicotyledons; rosids; mal	PF13442.1^Cytochrome_CBB3^Cytochrome C oxidase, cbb3-type, subunit III^26-98^E:9.5e-06`PF00034.16^Cytochrom_C^Cytochrome c^29-124^E:1.1e-08	.	.	COG3474^Cytochrome c2	GO:0005829^cellular_component^cytosol`GO:0005758^cellular_component^mitochondrial intermembrane space`GO:0005739^cellular_component^mitochondrion`GO:0070469^cellular_component^respiratory chain`GO:0005774^cellular_component^vacuolar membrane`GO:0005507^mo
comp21165_c0	-5.95849	-0.830249	0.000263711	0.00323551	607	sp|Q9UVR2|UBC1_MAGO7^Q9UVR2^Q:589-146,H:1-147^78.38%ID^E:2e-82^RecName: Full=Ubiquitin-conjugating enzyme E2-16 kDa;^Eukaryota; Fungi; Dikarya; Ascomycota; Pezizomycotina; Sordariomycetes; Sordariomycetidae; Magnaporthales; Magnaporthaceae; Magnaporthe	.	cds.comp21165_c0_seq1|m.48862	143-589[-]	sp|Q9UVR2|UBC1_MAGO7^Q9UVR2^Q:1-148,H:1-147^78.38%ID^E:2e-83^RecName: Full=Ubiquitin-conjugating enzyme E2-16 kDa;^Eukaryota; Fungi; Dikarya; Ascomycota; Pezizomycotina; Sordariomycetes; Sordariomycetidae; Magnaporthales; Magnaporthaceae; Magnaporthe	PF00179.21^UQ_con^Ubiquitin-conjugating enzyme^5-142^E:1.1e-53`PF05773.17^RWD^RWD domain^50-110^E:3.6e-05	.	.	COG5078^Ubiquitin-protein ligase	GO:0005524^molecular_function^ATP binding`GO:0004842^molecular_function^ubiquitin-protein ligase activity
comp21525_c0	-2.23044	1.3039	1.65992e-05	0.000309428	534	sp|Q54HW1|PSD10_DICDI^Q54HW1^Q:9-323,H:95-198^41.9%ID^E:5e-14^RecName: Full=26S proteasome non-ATPase regulatory subunit 10;^Eukaryota; Amoebozoa; Mycetozoa; Dictyosteliida; Dictyostelium`sp|Q54HW1|PSD10_DICDI^Q54HW1^Q:3-326,H:26-134^32.11%ID^E:6e-10^RecN	.	cds.comp21525_c0_seq1|m.49272	3-434[+]	sp|Q54HW1|PSD10_DICDI^Q54HW1^Q:3-107,H:95-198^41.9%ID^E:2e-17^RecName: Full=26S proteasome non-ATPase regulatory subunit 10;^Eukaryota; Amoebozoa; Mycetozoa; Dictyosteliida; Dictyostelium`sp|Q54HW1|PSD10_DICDI^Q54HW1^Q:1-108,H:26-134^32.11%ID^E:9e-12^RecN	PF00023.25^Ank^Ankyrin repeat^2-18^E:0.0069`PF12796.2^Ank_2^Ankyrin repeats (3 copies)^2-48^E:2.5e-08`PF00023.25^Ank^Ankyrin repeat^21-48^E:0.006`PF13637.1^Ank_4^Ankyrin repeats (many copies)^21-71^E:1.5e-06`PF13857.1^Ank_5^Ankyrin repeats (many copies)^5	.	.	COG0666^FOG: Ankyrin repeat	.
comp45812_c0	-6.02797	-0.784585	0.000125546	0.00173042	469	sp|P25792|CYSP_SCHMA^P25792^Q:7-276,H:248-337^61.11%ID^E:7e-35^RecName: Full=Cathepsin B-like cysteine proteinase;^Eukaryota; Metazoa; Platyhelminthes; Trematoda; Digenea; Strigeidida; Schistosomatoidea; Schistosomatidae; Schistosoma	.	.	.	.	.	.	.	.	GO:0004197^molecular_function^cysteine-type endopeptidase activity`GO:0006508^biological_process^proteolysis`GO:0050790^biological_process^regulation of catalytic activity
comp8075_c0	-3.02908	5.06904	8.53762e-25	4.04514e-22	1723	sp|Q8TFN0|NDK_EMENI^Q8TFN0^Q:491-943,H:1-151^65.56%ID^E:2e-66^RecName: Full=Nucleoside diphosphate kinase;^Eukaryota; Fungi; Dikarya; Ascomycota; Pezizomycotina; Eurotiomycetes; Eurotiomycetidae; Eurotiales; Trichocomaceae; Emericella	.	cds.comp8075_c0_seq1|m.14708	341-946[+]	sp|Q8TFN0|NDK_EMENI^Q8TFN0^Q:51-201,H:1-151^65.56%ID^E:5e-71^RecName: Full=Nucleoside diphosphate kinase;^Eukaryota; Fungi; Dikarya; Ascomycota; Pezizomycotina; Eurotiomycetes; Eurotiomycetidae; Eurotiales; Trichocomaceae; Emericella	PF00334.14^NDK^Nucleoside diphosphate kinase^54-187^E:1.5e-52	sigP:1^19^0.826^YES	ExpAA=23.84^PredHel=1^Topology=i7-29o	COG0105^Nucleoside diphosphate kinase	GO:0005739^cellular_component^mitochondrion`GO:0005524^molecular_function^ATP binding`GO:0046872^molecular_function^metal ion binding`GO:0004550^molecular_function^nucleoside diphosphate kinase activity`GO:0006241^biological_process^CTP biosynthetic proce
comp22429_c0	-2.02103	2.37047	5.93745e-06	0.000127585	1419	.	.	cds.comp22429_c0_seq1|m.50299	337-1419[-]	sp|Q8DQ33|FPG_STRR6^Q8DQ33^Q:7-145,H:132-273^36.05%ID^E:1e-11^RecName: Full=Formamidopyrimidine-DNA glycosylase;^Bacteria; Firmicutes; Bacilli; Lactobacillales; Streptococcaceae; Streptococcus	PF06831.9^H2TH^Formamidopyrimidine-DNA glycosylase H2TH domain^7-94^E:2.2e-21	.	.	COG0266^Formamidopyrimidine-DNA glycosylase	GO:0003684^molecular_function^damaged DNA binding`GO:0046872^molecular_function^metal ion binding`GO:0008534^molecular_function^oxidized purine nucleobase lesion DNA N-glycosylase activity`GO:0008270^molecular_function^zinc ion binding`GO:0006284^biologic
comp35199_c0	-2.12314	2.02637	3.31467e-06	7.75674e-05	464	sp|Q9BLG3|AMT2_DICDI^Q9BLG3^Q:111-464,H:16-119^40.34%ID^E:4e-19^RecName: Full=Ammonium transporter 2;^Eukaryota; Amoebozoa; Mycetozoa; Dictyosteliida; Dictyostelium	NH 4+	cds.comp35199_c0_seq1|m.61118	51-464[+]	sp|Q9BLG3|AMT2_DICDI^Q9BLG3^Q:21-138,H:16-119^40.34%ID^E:2e-19^RecName: Full=Ammonium transporter 2;^Eukaryota; Amoebozoa; Mycetozoa; Dictyosteliida; Dictyostelium	PF00909.16^Ammonium_transp^Ammonium Transporter Family^26-138^E:3.3e-21	.	ExpAA=61.11^PredHel=3^Topology=o27-49i62-81o115-137i	COG0004^Ammonia permease	GO:0031164^cellular_component^contractile vacuolar membrane`GO:0010008^cellular_component^endosome membrane`GO:0016021^cellular_component^integral to membrane`GO:0005765^cellular_component^lysosomal membrane`GO:0030670^cellular_component^phagocytic vesicl
comp11469_c0	-2.53356	5.62408	4.95217e-15	8.26324e-13	1140	sp|Q84QU8|PPT2_ORYSJ^Q84QU8^Q:182-1060,H:110-395^34.12%ID^E:4e-41^RecName: Full=Phosphoenolpyruvate/phosphate translocator 2, chloroplastic;^Eukaryota; Viridiplantae; Streptophyta; Embryophyta; Tracheophyta; Spermatophyta; Magnoliophyta; Liliopsida; Poale	P	cds.comp11469_c0_seq1|m.24473	107-1108[+]	sp|P49132|TPT_FLATR^P49132^Q:2-329,H:82-402^33.83%ID^E:7e-49^RecName: Full=Triose phosphate/phosphate translocator, chloroplastic;^Eukaryota; Viridiplantae; Streptophyta; Embryophyta; Tracheophyta; Spermatophyta; Magnoliophyta; eudicotyledons; core eudico	PF03151.11^TPT^Triose-phosphate Transporter family^174-318^E:1.7e-25`PF00892.15^EamA^EamA-like transporter family^182-316^E:2.7e-08	.	ExpAA=148.53^PredHel=7^Topology=o20-37i49-71o91-113i134-156o171-190i211-233o303-320i	.	GO:0031969^cellular_component^chloroplast membrane`GO:0016021^cellular_component^integral to membrane`GO:0005215^molecular_function^transporter activity
comp37639_c0	-2.24229	0.72385	6.2646e-05	0.000958242	528	sp|Q5E930|SLAH1_ARATH^Q5E930^Q:516-4,H:142-309^27.72%ID^E:8e-10^RecName: Full=S-type anion channel SLAH1;^Eukaryota; Viridiplantae; Streptophyta; Embryophyta; Tracheophyta; Spermatophyta; Magnoliophyta; eudicotyledons; core eudicotyledons; rosids; malvids	ION	cds.comp37639_c0_seq1|m.62828	1-528[-]	sp|Q5E930|SLAH1_ARATH^Q5E930^Q:5-175,H:142-309^27.72%ID^E:7e-10^RecName: Full=S-type anion channel SLAH1;^Eukaryota; Viridiplantae; Streptophyta; Embryophyta; Tracheophyta; Spermatophyta; Magnoliophyta; eudicotyledons; core eudicotyledons; rosids; malvids	PF03595.12^C4dic_mal_tran^C4-dicarboxylate transporter/malic acid transport protein^7-175^E:1.9e-22	.	ExpAA=86.56^PredHel=4^Topology=i13-35o69-91i104-123o138-160i	.	GO:0016021^cellular_component^integral to membrane`GO:0005886^cellular_component^plasma membrane`GO:0006873^biological_process^cellular ion homeostasis`GO:0006811^biological_process^ion transport`GO:0055085^biological_process^transmembrane transport
comp6450_c0	-2.21973	4.71366	1.63339e-08	7.55255e-07	1232	sp|P58905|AMT11_SOLLC^P58905^Q:6-926,H:149-464^43.26%ID^E:1e-61^RecName: Full=Ammonium transporter 1 member 1;^Eukaryota; Viridiplantae; Streptophyta; Embryophyta; Tracheophyta; Spermatophyta; Magnoliophyta; eudicotyledons; core eudicotyledons; asterids;	NH 4+	cds.comp6450_c0_seq1|m.10737	3-1034[+]	sp|P58905|AMT11_SOLLC^P58905^Q:2-308,H:149-464^43.26%ID^E:5e-68^RecName: Full=Ammonium transporter 1 member 1;^Eukaryota; Viridiplantae; Streptophyta; Embryophyta; Tracheophyta; Spermatophyta; Magnoliophyta; eudicotyledons; core eudicotyledons; asterids;	PF00909.16^Ammonium_transp^Ammonium Transporter Family^2-310^E:2.2e-78	.	ExpAA=163.71^PredHel=7^Topology=i7-29o52-74i100-122o132-154i166-188o208-230i262-284o	.	GO:0016021^cellular_component^integral to membrane`GO:0008519^molecular_function^ammonium transmembrane transporter activity`GO:0015696^biological_process^ammonium transport
comp8491_c1	-2.00802	5.09262	7.42197e-06	0.000155311	1667	.	AA	cds.comp8491_c1_seq1|m.15750	146-1603[+]	sp|Q4KL91|S36A4_XENLA^Q4KL91^Q:12-467,H:77-482^24.42%ID^E:4e-16^RecName: Full=Proton-coupled amino acid transporter 4;^Eukaryota; Metazoa; Chordata; Craniata; Vertebrata; Euteleostomi; Amphibia; Batrachia; Anura; Pipoidea; Pipidae; Xenopodinae; Xenopus; X	PF01490.13^Aa_trans^Transmembrane amino acid transporter protein^23-475^E:4.4e-52	.	ExpAA=236.22^PredHel=11^Topology=i29-48o53-75i117-139o159-181i186-208o228-250i270-292o312-334i398-420o424-446i459-481o	.	GO:0016021^cellular_component^integral to membrane`GO:0015293^molecular_function^symporter activity`GO:0006865^biological_process^amino acid transport
comp18287_c0	-2.39275	0.592782	0.000241873	0.003007	1775	.	AA	cds.comp18287_c0_seq1|m.45336	3-812[+]	.	PF01490.13^Aa_trans^Transmembrane amino acid transporter protein^2-109^E:3.3e-12	.	ExpAA=52.78^PredHel=2^Topology=i34-56o76-98i	.	.
comp31483_c0	-2.2652	2.28384	0.000472936	0.00523537	1138	sp|Q9BX84|TRPM6_HUMAN^Q9BX84^Q:687-25,H:834-1073^23.27%ID^E:7e-11^RecName: Full=Transient receptor potential cation channel subfamily M member 6;^Eukaryota; Metazoa; Chordata; Craniata; Vertebrata; Euteleostomi; Mammalia; Eutheria; Euarchontoglires; Prima	ION	cds.comp31483_c0_seq1|m.58438	1-1137[-]	sp|Q9BX84|TRPM6_HUMAN^Q9BX84^Q:151-371,H:834-1073^23.27%ID^E:7e-11^RecName: Full=Transient receptor potential cation channel subfamily M member 6;^Eukaryota; Metazoa; Chordata; Craniata; Vertebrata; Euteleostomi; Mammalia; Eutheria; Euarchontoglires; Prim	PF00520.26^Ion_trans^Ion transport protein^190-366^E:1.4e-11	.	ExpAA=128.20^PredHel=5^Topology=i163-180o219-236i249-271o286-308i345-367o	.	GO:0016324^cellular_component^apical plasma membrane`GO:0031526^cellular_component^brush border membrane`GO:0016021^cellular_component^integral to membrane`GO:0005524^molecular_function^ATP binding`GO:0005262^molecular_function^calcium channel activity`GO
comp51236_c0	-4.98313	-0.210403	3.90123e-05	0.000637654	828	sp|Q8F641|HPPA_LEPIN^Q8F641^Q:826-155,H:46-251^51.11%ID^E:3e-54^RecName: Full=Putative K(+)-stimulated pyrophosphate-energized sodium pump;^Bacteria; Spirochaetes; Spirochaetales; Leptospiraceae; Leptospira	NA	cds.comp51236_c0_seq1|m.71513	2-826[-]	sp|Q8RHJ2|HPPA_FUSNN^Q8RHJ2^Q:1-271,H:42-284^51.26%ID^E:1e-63^RecName: Full=Putative K(+)-stimulated pyrophosphate-energized sodium pump;^Bacteria; Fusobacteria; Fusobacteriales; Fusobacteriaceae; Fusobacterium	PF03030.11^H_PPase^Inorganic H+ pyrophosphatase^2-274^E:8.4e-90	.	ExpAA=115.80^PredHel=5^Topology=i19-38o48-70i102-124o144-166i242-264o	COG3808^Inorganic pyrophosphatase	GO:0016021^cellular_component^integral to membrane`GO:0005886^cellular_component^plasma membrane`GO:0009678^molecular_function^hydrogen-translocating pyrophosphatase activity`GO:0004427^molecular_function^inorganic diphosphatase activity`GO:0015992^biolog
comp32679_c0	-4.56282	0.113582	6.84482e-05	0.00103312	930	sp|Q898Q9|HPPA_CLOTE^Q898Q9^Q:4-609,H:462-661^57.43%ID^E:1e-67^RecName: Full=Putative K(+)-stimulated pyrophosphate-energized sodium pump;^Bacteria; Firmicutes; Clostridia; Clostridiales; Clostridiaceae; Clostridium	NA	cds.comp32679_c0_seq1|m.59335	1-798[+]	sp|Q898Q9|HPPA_CLOTE^Q898Q9^Q:2-203,H:462-661^57.43%ID^E:3e-68^RecName: Full=Putative K(+)-stimulated pyrophosphate-energized sodium pump;^Bacteria; Firmicutes; Clostridia; Clostridiales; Clostridiaceae; Clostridium	PF03030.11^H_PPase^Inorganic H+ pyrophosphatase^1-199^E:5.3e-82	.	ExpAA=106.02^PredHel=5^Topology=o28-50i96-115o121-143i185-207o212-234i	COG3808^Inorganic pyrophosphatase	GO:0016021^cellular_component^integral to membrane`GO:0005886^cellular_component^plasma membrane`GO:0009678^molecular_function^hydrogen-translocating pyrophosphatase activity`GO:0004427^molecular_function^inorganic diphosphatase activity`GO:0015992^biolog
comp9181_c0	-5.91795	0.620129	8.73516e-08	3.29959e-06	3242	sp|P22731|LIVF_ECOLI^P22731^Q:2530-3240,H:5-235^42.02%ID^E:1e-52^RecName: Full=High-affinity branched-chain amino acid transport ATP-binding protein LivF;^Bacteria; Proteobacteria; Gammaproteobacteria; Enterobacteriales; Enterobacteriaceae; Escherichia	AA	cds.comp9181_c0_seq1|m.17352	2-940[+]	sp|P30296|LIVM_SALTY^P30296^Q:17-294,H:123-405^29.14%ID^E:3e-26^RecName: Full=High-affinity branched-chain amino acid transport system permease protein LivM;^Bacteria; Proteobacteria; Gammaproteobacteria; Enterobacteriales; Enterobacteriaceae; Salmonella	PF02653.11^BPD_transp_2^Branched-chain amino acid transport system / permease component^5-286^E:1.9e-38	.	ExpAA=186.19^PredHel=9^Topology=o4-26i33-52o56-78i85-104o133-152i183-205o210-232i234-256o266-288i	COG4177^ABC-type branched-chain amino acid transport system, permease component	GO:0016021^cellular_component^integral to membrane`GO:0005886^cellular_component^plasma membrane`GO:0005215^molecular_function^transporter activity`GO:0006865^biological_process^amino acid transport
comp23285_c0	-3.56168	0.722538	7.14788e-07	2.05177e-05	2360	sp|P18907|AT1A1_HORSE^P18907^Q:2356-1709,H:665-882^72.02%ID^E:4e-91^RecName: Full=Sodium/potassium-transporting ATPase subunit alpha-1;^Eukaryota; Metazoa; Chordata; Craniata; Vertebrata; Euteleostomi; Mammalia; Eutheria; Laurasiatheria; Perissodactyla; E	NA/K	cds.comp23285_c0_seq1|m.51247	101-2359[-]	sp|P18907|AT1A1_HORSE^P18907^Q:2-217,H:665-882^72.02%ID^E:1e-91^RecName: Full=Sodium/potassium-transporting ATPase subunit alpha-1;^Eukaryota; Metazoa; Chordata; Craniata; Vertebrata; Euteleostomi; Mammalia; Eutheria; Laurasiatheria; Perissodactyla; Equid	PF00702.21^Hydrolase^haloacid dehalogenase-like hydrolase^16-63^E:7.1e-11`PF08282.7^Hydrolase_3^haloacid dehalogenase-like hydrolase^37-91^E:0.00014`PF00689.16^Cation_ATPase_C^Cation transporting ATPase, C-terminus^133-229^E:4.4e-21`PF00689.16^Cation_ATPa	.	ExpAA=100.91^PredHel=4^Topology=i184-206o635-654i667-689o699-716i	COG0474^Cation transport ATPase	GO:0016021^cellular_component^integral to membrane`GO:0042470^cellular_component^melanosome`GO:0005886^cellular_component^plasma membrane`GO:0005524^molecular_function^ATP binding`GO:0046872^molecular_function^metal ion binding`GO:0005391^molecular_functi
comp12167_c0	-4.75666	-0.356929	5.34436e-05	0.000834102	384	sp|Q40302|CALM_MACPY^Q40302^Q:383-3,H:20-146^96.06%ID^E:2e-84^RecName: Full=Calmodulin;^Eukaryota; Stramenopiles; PX clade; Phaeophyceae; Laminariales; Laminariaceae; Macrocystis`sp|Q40302|CALM_MACPY^Q40302^Q:212-3,H:1-73^47.95%ID^E:4e-12^RecName: Full=Ca	.	cds.comp12167_c0_seq2|m.27153	3-383[-]	sp|Q40302|CALM_MACPY^Q40302^Q:1-127,H:20-146^96.06%ID^E:2e-84^RecName: Full=Calmodulin;^Eukaryota; Stramenopiles; PX clade; Phaeophyceae; Laminariales; Laminariaceae; Macrocystis`sp|Q40302|CALM_MACPY^Q40302^Q:58-127,H:1-73^47.95%ID^E:4e-12^RecName: Full=C	PF13499.1^EF_hand_5^EF-hand domain pair^1-54^E:1.4e-12`PF13405.1^EF_hand_4^EF-hand domain^1-22^E:1.9e-05`PF13202.1^EF_hand_3^EF hand^1-18^E:0.00027`PF13833.1^EF_hand_6^EF-hand domain pair^6-56^E:1.3e-13`PF00036.27^efhand^EF hand^29-56^E:3.1e-09`PF13405.1^	.	.	.	GO:0005509^molecular_function^calcium ion binding
comp20844_c0	-6.15123	-0.701471	0.000216293	0.00273235	859	sp|P91924|ARF_DUGJA^P91924^Q:832-293,H:1-180^77.22%ID^E:4e-100^RecName: Full=ADP-ribosylation factor;^Eukaryota; Metazoa; Platyhelminthes; Turbellaria; Seriata; Tricladida; Paludicola; Dugesiidae; Dugesia	GTP	cds.comp20844_c0_seq1|m.48475	287-832[-]	sp|P91924|ARF_DUGJA^P91924^Q:1-180,H:1-180^77.22%ID^E:7e-102^RecName: Full=ADP-ribosylation factor;^Eukaryota; Metazoa; Platyhelminthes; Turbellaria; Seriata; Tricladida; Paludicola; Dugesiidae; Dugesia	PF00025.16^Arf^ADP-ribosylation factor family^5-174^E:1.1e-77`PF09439.5^SRPRB^Signal recognition particle receptor beta subunit^16-143^E:7.9e-15`PF04670.7^Gtr1_RagA^Gtr1/RagA G protein conserved region^19-142^E:1.5e-11`PF08477.8^Miro^Miro-like protein^19-	.	.	.	GO:0005794^cellular_component^Golgi apparatus`GO:0005525^molecular_function^GTP binding`GO:0015031^biological_process^protein transport`GO:0007264^biological_process^small GTPase mediated signal transduction`GO:0016192^biological_process^vesicle-mediated
comp47927_c0	-5.462	-1.13004	0.00101071	0.00973616	534	sp|Q6CCU7|G3P_YARLI^Q6CCU7^Q:496-2,H:3-164^60%ID^E:5e-63^RecName: Full=Glyceraldehyde-3-phosphate dehydrogenase;^Eukaryota; Fungi; Dikarya; Ascomycota; Saccharomycotina; Saccharomycetes; Saccharomycetales; Dipodascaceae; Yarrowia	.	cds.comp47927_c0_seq1|m.69486	2-532[-]	sp|Q6CCU7|G3P_YARLI^Q6CCU7^Q:13-177,H:3-164^60%ID^E:4e-63^RecName: Full=Glyceraldehyde-3-phosphate dehydrogenase;^Eukaryota; Fungi; Dikarya; Ascomycota; Saccharomycotina; Saccharomycetes; Saccharomycetales; Dipodascaceae; Yarrowia	PF00044.19^Gp_dh_N^Glyceraldehyde 3-phosphate dehydrogenase, NAD binding domain^13-164^E:2.2e-55	.	.	COG0057^Glyceraldehyde-3-phosphate dehydrogenase/erythrose-4-phosphate dehydrogenase	GO:0005737^cellular_component^cytoplasm`GO:0004365^molecular_function^glyceraldehyde-3-phosphate dehydrogenase (NAD+) (phosphorylating) activity`GO:0051287^molecular_function^NAD binding`GO:0050661^molecular_function^NADP binding`GO:0006096^biological_pro
comp5853_c0	-4.68515	3.8431	3.58573e-23	1.39003e-20	1818	sp|Q5QQ53|XYLT_DROPS^Q5QQ53^Q:1326-1066,H:142-230^44.44%ID^E:2e-13^RecName: Full=Xylosyltransferase oxt;^Eukaryota; Metazoa; Ecdysozoa; Arthropoda; Hexapoda; Insecta; Pterygota; Neoptera; Endopterygota; Diptera; Brachycera; Muscomorpha; Ephydroidea; Droso	Catalyzes the first step in biosynthesis of glycosaminoglycan	cds.comp5853_c0_seq1|m.9758	1051-1818[-]	sp|Q5QQ53|XYLT_DROPS^Q5QQ53^Q:165-251,H:142-230^44.44%ID^E:2e-15^RecName: Full=Xylosyltransferase oxt;^Eukaryota; Metazoa; Ecdysozoa; Arthropoda; Hexapoda; Insecta; Pterygota; Neoptera; Endopterygota; Diptera; Brachycera; Muscomorpha; Ephydroidea; Drosoph	PF01822.14^WSC^WSC domain^52-129^E:3.2e-14`PF01822.14^WSC^WSC domain^164-243^E:1e-20	.	.	.	GO:0005789^cellular_component^endoplasmic reticulum membrane`GO:0000139^cellular_component^Golgi membrane`GO:0016021^cellular_component^integral to membrane`GO:0008375^molecular_function^acetylglucosaminyltransferase activity`GO:0030158^molecular_function
comp32389_c0	-4.95875	1.93383	7.88927e-15	1.27753e-12	1013	sp|P58932|BCSA_XANAC^P58932^Q:774-1,H:121-376^33.33%ID^E:9e-37^RecName: Full=Cellulose synthase catalytic subunit [UDP-forming];^Bacteria; Proteobacteria; Gammaproteobacteria; Xanthomonadales; Xanthomonadaceae; Xanthomonas	.	cds.comp32389_c0_seq1|m.59122	1-1011[-]	sp|P58932|BCSA_XANAC^P58932^Q:80-337,H:121-376^33.33%ID^E:8e-37^RecName: Full=Cellulose synthase catalytic subunit [UDP-forming];^Bacteria; Proteobacteria; Gammaproteobacteria; Xanthomonadales; Xanthomonadaceae; Xanthomonas	PF13641.1^Glyco_tranf_2_3^Glycosyltransferase like family 2^119-337^E:3.9e-29`PF00535.21^Glycos_transf_2^Glycosyl transferase family 2^122-286^E:2.5e-21`PF13506.1^Glyco_transf_21^Glycosyl transferase family 21^184-335^E:5.2e-16`PF13632.1^Glyco_trans_2_3^G	GLYAN	ExpAA=45.44^PredHel=2^Topology=i45-67o71-93i	COG1215^Glycosyltransferases, probably involved in cell wall biogenesis	GO:0016021^cellular_component^integral to membrane`GO:0005886^cellular_component^plasma membrane`GO:0016760^molecular_function^cellulose synthase (UDP-forming) activity`GO:0035438^molecular_function^cyclic-di-GMP binding`GO:0030244^biological_process^cell
comp29821_c0	-5.54126	0.255623	2.85664e-06	6.80946e-05	1150	sp|P18142|D2_DICDI^P18142^Q:1143-328,H:249-505^34.56%ID^E:6e-35^RecName: Full=cAMP-regulated D2 protein;^Eukaryota; Amoebozoa; Mycetozoa; Dictyosteliida; Dictyostelium	.	cds.comp29821_c0_seq1|m.57228	247-1149[-]	sp|P18142|D2_DICDI^P18142^Q:3-274,H:249-505^34.56%ID^E:1e-35^RecName: Full=cAMP-regulated D2 protein;^Eukaryota; Amoebozoa; Mycetozoa; Dictyosteliida; Dictyostelium	PF00135.23^COesterase^Carboxylesterase family^5-293^E:6.9e-32	.	.	COG2272^Carboxylesterase type B	GO:0033118^cellular_component^esterosome membrane`GO:0004091^molecular_function^carboxylesterase activity
comp18014_c0	-2.47605	2.1949	1.05797e-06	2.86338e-05	1806	sp|Q9Y6X6|MYO16_HUMAN^Q9Y6X6^Q:1654-1031,H:59-295^32.92%ID^E:3e-21^RecName: Full=Unconventional myosin-XVI;^Eukaryota; Metazoa; Chordata; Craniata; Vertebrata; Euteleostomi; Mammalia; Eutheria; Euarchontoglires; Primates; Haplorrhini; Catarrhini; Hominida	.	cds.comp18014_c0_seq1|m.44955	848-1723[-]	sp|Q9Y6X6|MYO16_HUMAN^Q9Y6X6^Q:24-231,H:59-295^32.92%ID^E:1e-22^RecName: Full=Unconventional myosin-XVI;^Eukaryota; Metazoa; Chordata; Craniata; Vertebrata; Euteleostomi; Mammalia; Eutheria; Euarchontoglires; Primates; Haplorrhini; Catarrhini; Hominidae;	PF12796.2^Ank_2^Ankyrin repeats (3 copies)^30-99^E:1.3e-07`PF00023.25^Ank^Ankyrin repeat^60-86^E:0.0053`PF13637.1^Ank_4^Ankyrin repeats (many copies)^60-98^E:3e-05`PF00023.25^Ank^Ankyrin repeat^92-122^E:0.0039`PF12796.2^Ank_2^Ankyrin repeats (3 copies)^93	.	.	COG0666^FOG: Ankyrin repeat	GO:0005829^cellular_component^cytosol`GO:0016459^cellular_component^myosin complex`GO:0005730^cellular_component^nucleolus`GO:0005654^cellular_component^nucleoplasm`GO:0048471^cellular_component^perinuclear region of cytoplasm`GO:0005886^cellular_componen
comp23596_c0	-5.62875	0.323099	5.99115e-08	2.37504e-06	2392	sp|Q9W770|SPON1_CHICK^Q9W770^Q:823-1371,H:559-715^31.55%ID^E:1e-13^RecName: Full=Spondin-1;^Eukaryota; Metazoa; Chordata; Craniata; Vertebrata; Euteleostomi; Archosauria; Dinosauria; Saurischia; Theropoda; Coelurosauria; Aves; Neognathae; Galliformes; Pha	.	cds.comp23596_c0_seq1|m.51618	1-2277[+]	sp|Q9W770|SPON1_CHICK^Q9W770^Q:255-457,H:538-715^29.81%ID^E:4e-14^RecName: Full=Spondin-1;^Eukaryota; Metazoa; Chordata; Craniata; Vertebrata; Euteleostomi; Archosauria; Dinosauria; Saurischia; Theropoda; Coelurosauria; Aves; Neognathae; Galliformes; Phas	PF00090.14^TSP_1^Thrombospondin type 1 domain^274-319^E:2.6e-07`PF00090.14^TSP_1^Thrombospondin type 1 domain^338-372^E:1.5e-05`PF00090.14^TSP_1^Thrombospondin type 1 domain^406-419^E:0.031	.	.	.	GO:0005578^cellular_component^proteinaceous extracellular matrix`GO:0007155^biological_process^cell adhesion
comp37355_c0	-7.64525	0.475418	4.29182e-08	1.77109e-06	688	sp|Q9US41|URG1_SCHPO^Q9US41^Q:643-2,H:17-234^44.39%ID^E:2e-54^RecName: Full=Uracil-regulated protein 1;^Eukaryota; Fungi; Dikarya; Ascomycota; Taphrinomycotina; Schizosaccharomycetes; Schizosaccharomycetales; Schizosaccharomycetaceae; Schizosaccharomyces	.	cds.comp37355_c0_seq1|m.62720	2-688[-]	sp|Q9US41|URG1_SCHPO^Q9US41^Q:16-229,H:17-234^44.39%ID^E:2e-54^RecName: Full=Uracil-regulated protein 1;^Eukaryota; Fungi; Dikarya; Ascomycota; Taphrinomycotina; Schizosaccharomycetes; Schizosaccharomycetales; Schizosaccharomycetaceae; Schizosaccharomyces	PF12471.3^GTP_CH_N^GTP cyclohydrolase N terminal^32-217^E:1.9e-73	.	.	COG0807^GTP cyclohydrolase II	GO:0005829^cellular_component^cytosol`GO:0005634^cellular_component^nucleus`GO:0005525^molecular_function^GTP binding`GO:0003935^molecular_function^GTP cyclohydrolase II activity`GO:0046872^molecular_function^metal ion binding`GO:0009231^biological_proces
comp30260_c0	-4.69258	-0.402771	6.19521e-05	0.00094914	495	sp|Q9UBR2|CATZ_HUMAN^Q9UBR2^Q:5-433,H:88-229^45.83%ID^E:9e-27^RecName: Full=Cathepsin Z;^Eukaryota; Metazoa; Chordata; Craniata; Vertebrata; Euteleostomi; Mammalia; Eutheria; Euarchontoglires; Primates; Haplorrhini; Catarrhini; Hominidae; Homo	.	cds.comp30260_c0_seq1|m.57550	2-493[+]	sp|Q9UBR2|CATZ_HUMAN^Q9UBR2^Q:2-144,H:88-229^45.83%ID^E:1e-35^RecName: Full=Cathepsin Z;^Eukaryota; Metazoa; Chordata; Craniata; Vertebrata; Euteleostomi; Mammalia; Eutheria; Euarchontoglires; Primates; Haplorrhini; Catarrhini; Hominidae; Homo	PF00112.18^Peptidase_C1^Papain family cysteine protease^2-162^E:2.2e-20	.	.	COG4870^Cysteine protease	GO:0005783^cellular_component^endoplasmic reticulum`GO:0005615^cellular_component^extracellular space`GO:0005764^cellular_component^lysosome`GO:0008234^molecular_function^cysteine-type peptidase activity`GO:0060441^biological_process^epithelial tube branc
comp29207_c0	-8.28836	1.05852	4.13694e-11	3.5048e-09	1093	sp|Q9UBR2|CATZ_HUMAN^Q9UBR2^Q:116-796,H:47-276^44.59%ID^E:8e-60^RecName: Full=Cathepsin Z;^Eukaryota; Metazoa; Chordata; Craniata; Vertebrata; Euteleostomi; Mammalia; Eutheria; Euarchontoglires; Primates; Haplorrhini; Catarrhini; Hominidae; Homo	.	cds.comp29207_c0_seq1|m.56686	2-862[+]	sp|Q9UBR2|CATZ_HUMAN^Q9UBR2^Q:39-265,H:47-276^44.59%ID^E:1e-60^RecName: Full=Cathepsin Z;^Eukaryota; Metazoa; Chordata; Craniata; Vertebrata; Euteleostomi; Mammalia; Eutheria; Euarchontoglires; Primates; Haplorrhini; Catarrhini; Hominidae; Homo	PF00112.18^Peptidase_C1^Papain family cysteine protease^54-268^E:1.4e-44	.	.	COG4870^Cysteine protease	GO:0005783^cellular_component^endoplasmic reticulum`GO:0005615^cellular_component^extracellular space`GO:0005764^cellular_component^lysosome`GO:0008234^molecular_function^cysteine-type peptidase activity`GO:0060441^biological_process^epithelial tube branc
comp45878_c0	-6.04053	-0.782199	0.000351117	0.00409456	557	sp|Q9PTX2|CIRBP_LITCT^Q9PTX2^Q:429-184,H:1-82^54.88%ID^E:6e-23^RecName: Full=Cold-inducible RNA-binding protein;^Eukaryota; Metazoa; Chordata; Craniata; Vertebrata; Euteleostomi; Amphibia; Batrachia; Anura; Neobatrachia; Ranoidea; Ranidae; Rana; Aquarana	.	.	.	.	.	.	.	.	GO:0005737^cellular_component^cytoplasm`GO:0005654^cellular_component^nucleoplasm`GO:0005634^cellular_component^nucleus`GO:0019899^molecular_function^enzyme binding`GO:0003730^molecular_function^mRNA 3'-UTR binding`GO:0000166^molecular_function^nucleotide
comp19609_c0	-5.42564	-1.13916	0.0010251	0.00984764	520	sp|Q9N0C7|EPDR1_MACFA^Q9N0C7^Q:77-520,H:39-186^24.84%ID^E:3e-10^RecName: Full=Mammalian ependymin-related protein 1;^Eukaryota; Metazoa; Chordata; Craniata; Vertebrata; Euteleostomi; Mammalia; Eutheria; Euarchontoglires; Primates; Haplorrhini; Catarrhini;	.	cds.comp19609_c0_seq1|m.46976	2-520[+]	sp|Q9N0C7|EPDR1_MACFA^Q9N0C7^Q:14-173,H:27-186^23.64%ID^E:1e-11^RecName: Full=Mammalian ependymin-related protein 1;^Eukaryota; Metazoa; Chordata; Craniata; Vertebrata; Euteleostomi; Mammalia; Eutheria; Euarchontoglires; Primates; Haplorrhini; Catarrhini;	PF00811.13^Ependymin^Ependymin^71-139^E:3.9e-06	sigP:1^24^0.862^YES	.	.	GO:0005576^cellular_component^extracellular region`GO:0005509^molecular_function^calcium ion binding`GO:0007160^biological_process^cell-matrix adhesion
comp21885_c0	-5.6512	0.354949	1.48213e-08	6.94518e-07	875	sp|Q9M612|NACA_PINTA^Q9M612^Q:133-558,H:60-204^54.42%ID^E:3e-35^RecName: Full=Nascent polypeptide-associated complex subunit alpha-like protein;^Eukaryota; Viridiplantae; Streptophyta; Embryophyta; Tracheophyta; Spermatophyta; Coniferopsida; Coniferales;	.	cds.comp21885_c0_seq1|m.49682	1-564[+]	sp|Q9M612|NACA_PINTA^Q9M612^Q:42-186,H:57-204^54%ID^E:7e-41^RecName: Full=Nascent polypeptide-associated complex subunit alpha-like protein;^Eukaryota; Viridiplantae; Streptophyta; Embryophyta; Tracheophyta; Spermatophyta; Coniferopsida; Coniferales; Pina	PF01849.13^NAC^NAC domain^51-107^E:2.5e-22	.	.	.	GO:0015031^biological_process^protein transport
comp31210_c0	-5.35545	0.10868	8.9188e-07	2.46781e-05	797	sp|Q9M5I8|TCTP_CUCME^Q9M5I8^Q:766-236,H:1-167^36.67%ID^E:1e-18^RecName: Full=Translationally-controlled tumor protein homolog;^Eukaryota; Viridiplantae; Streptophyta; Embryophyta; Tracheophyta; Spermatophyta; Magnoliophyta; eudicotyledons; core eudicotyle	.	cds.comp31210_c0_seq1|m.58235	230-766[-]	sp|Q9M5I8|TCTP_CUCME^Q9M5I8^Q:1-177,H:1-167^36.67%ID^E:2e-24^RecName: Full=Translationally-controlled tumor protein homolog;^Eukaryota; Viridiplantae; Streptophyta; Embryophyta; Tracheophyta; Spermatophyta; Magnoliophyta; eudicotyledons; core eudicotyledo	PF00838.12^TCTP^Translationally controlled tumour protein^1-173^E:7.6e-29	.	.	.	GO:0005737^cellular_component^cytoplasm
comp44701_c0	-6.54458	-0.430019	0.000129183	0.00177064	467	sp|Q9LHG9|NACA1_ARATH^Q9LHG9^Q:314-123,H:59-122^73.44%ID^E:1e-27^RecName: Full=Nascent polypeptide-associated complex subunit alpha-like protein 1;^Eukaryota; Viridiplantae; Streptophyta; Embryophyta; Tracheophyta; Spermatophyta; Magnoliophyta; eudicotyle	.	cds.comp44701_c0_seq1|m.67522	3-431[-]	sp|Q94JX9|NACA2_ARATH^Q94JX9^Q:35-137,H:64-166^57.28%ID^E:7e-34^RecName: Full=Nascent polypeptide-associated complex subunit alpha-like protein 2;^Eukaryota; Viridiplantae; Streptophyta; Embryophyta; Tracheophyta; Spermatophyta; Magnoliophyta; eudicotyled	PF01849.13^NAC^NAC domain^44-101^E:2.2e-24	.	.	COG1308^Transcription factor homologous to NACalpha-BTF3	GO:0005829^cellular_component^cytosol`GO:0015031^biological_process^protein transport
comp11899_c0	-2.05348	4.22013	1.26196e-11	1.21993e-09	1127	sp|Q9FVR6|Y1222_ARATH^Q9FVR6^Q:375-1019,H:64-270^35.75%ID^E:6e-27^RecName: Full=Uncharacterized protein At1g32220, chloroplastic;^Eukaryota; Viridiplantae; Streptophyta; Embryophyta; Tracheophyta; Spermatophyta; Magnoliophyta; eudicotyledons; core eudicot	.	cds.comp11899_c0_seq1|m.26016	54-1097[+]	sp|Q9FVR6|Y1222_ARATH^Q9FVR6^Q:108-322,H:64-270^35.75%ID^E:2e-29^RecName: Full=Uncharacterized protein At1g32220, chloroplastic;^Eukaryota; Viridiplantae; Streptophyta; Embryophyta; Tracheophyta; Spermatophyta; Magnoliophyta; eudicotyledons; core eudicoty	PF13460.1^NAD_binding_10^NADH(P)-binding^109-322^E:4.6e-15`PF01370.16^Epimerase^NAD dependent epimerase/dehydratase family^109-226^E:5e-07`PF05368.8^NmrA^NmrA-like family^109-257^E:3.2e-05`PF01073.14^3Beta_HSD^3-beta hydroxysteroid dehydrogenase/isomerase	sigP:1^16^0.762^YES	.	COG0702^Predicted nucleoside-diphosphate-sugar epimerases	GO:0010287^cellular_component^plastoglobule`GO:0009579^cellular_component^thylakoid`GO:0000166^molecular_function^nucleotide binding`GO:0006979^biological_process^response to oxidative stress
comp3857_c0	-2.02332	5.74686	2.41745e-07	8.0257e-06	1862	sp|Q9D964|GATM_MOUSE^Q9D964^Q:175-1386,H:35-423^50.72%ID^E:6e-131^RecName: Full=Glycine amidinotransferase, mitochondrial;^Eukaryota; Metazoa; Chordata; Craniata; Vertebrata; Euteleostomi; Mammalia; Eutheria; Euarchontoglires; Glires; Rodentia; Sciurognat	AA	cds.comp3857_c0_seq1|m.6157	1-1389[+]	sp|Q9D964|GATM_MOUSE^Q9D964^Q:59-462,H:35-423^50.72%ID^E:3e-133^RecName: Full=Glycine amidinotransferase, mitochondrial;^Eukaryota; Metazoa; Chordata; Craniata; Vertebrata; Euteleostomi; Mammalia; Eutheria; Euarchontoglires; Glires; Rodentia; Sciurognathi	PF02274.12^Amidinotransf^Amidinotransferase^144-453^E:1.6e-12	.	.	COG1834^N-Dimethylarginine dimethylaminohydrolase	GO:0005743^cellular_component^mitochondrial inner membrane`GO:0005758^cellular_component^mitochondrial intermembrane space`GO:0005739^cellular_component^mitochondrion`GO:0015068^molecular_function^glycine amidinotransferase activity`GO:0016813^molecular_f
comp23588_c0	-6.23465	-0.654133	0.000320774	0.00379139	1080	sp|Q9C5W6|14312_ARATH^Q9C5W6^Q:106-837,H:6-249^52.82%ID^E:3e-76^RecName: Full=14-3-3-like protein GF14 iota;^Eukaryota; Viridiplantae; Streptophyta; Embryophyta; Tracheophyta; Spermatophyta; Magnoliophyta; eudicotyledons; core eudicotyledons; rosids; malv	.	cds.comp23588_c0_seq1|m.51608	88-843[+]	sp|Q9C5W6|14312_ARATH^Q9C5W6^Q:7-250,H:6-249^52.82%ID^E:8e-78^RecName: Full=14-3-3-like protein GF14 iota;^Eukaryota; Viridiplantae; Streptophyta; Embryophyta; Tracheophyta; Spermatophyta; Magnoliophyta; eudicotyledons; core eudicotyledons; rosids; malvid	PF00244.15^14-3-3^14-3-3 protein^11-245^E:1e-87	.	.	COG5040^14-3-3 family protein	.
comp13099_c0	-6.45813	1.7978	2.33145e-17	5.26332e-15	575	sp|Q92193|ACT_CRAVI^Q92193^Q:574-2,H:15-205^94.24%ID^E:8e-133^RecName: Full=Actin;^Eukaryota; Metazoa; Lophotrochozoa; Mollusca; Bivalvia; Pteriomorphia; Ostreoida; Ostreoidea; Ostreidae; Crassostrea	.	cds.comp13099_c0_seq2|m.32837	2-574[-]	sp|Q92193|ACT_CRAVI^Q92193^Q:1-191,H:15-205^94.24%ID^E:8e-133^RecName: Full=Actin;^Eukaryota; Metazoa; Lophotrochozoa; Mollusca; Bivalvia; Pteriomorphia; Ostreoida; Ostreoidea; Ostreidae; Crassostrea	PF00022.14^Actin^Actin^1-191^E:4.6e-71	.	.	.	GO:0005737^cellular_component^cytoplasm`GO:0005856^cellular_component^cytoskeleton`GO:0005524^molecular_function^ATP binding
comp21013_c0	-3.20995	1.4146	1.48755e-06	3.83407e-05	775	sp|Q8YFY2|BETA_BRUME^Q8YFY2^Q:5-361,H:423-533^36.13%ID^E:7e-14^RecName: Full=Choline dehydrogenase;^Bacteria; Proteobacteria; Alphaproteobacteria; Rhizobiales; Brucellaceae; Brucella	AA	cds.comp21013_c0_seq1|m.48665	2-397[+]	sp|Q8YFY2|BETA_BRUME^Q8YFY2^Q:2-120,H:423-533^36.13%ID^E:1e-14^RecName: Full=Choline dehydrogenase;^Bacteria; Proteobacteria; Alphaproteobacteria; Rhizobiales; Brucellaceae; Brucella	PF05199.8^GMC_oxred_C^GMC oxidoreductase^2-107^E:2.5e-23	.	.	.	GO:0008812^molecular_function^choline dehydrogenase activity`GO:0050660^molecular_function^flavin adenine dinucleotide binding`GO:0019285^biological_process^glycine betaine biosynthetic process from choline
comp18649_c0	-2.11245	3.35657	2.05098e-07	6.94114e-06	1590	sp|Q8W593|LGUC_ARATH^Q8W593^Q:1212-370,H:83-349^26.07%ID^E:4e-11^RecName: Full=Probable lactoylglutathione lyase, chloroplast;^Eukaryota; Viridiplantae; Streptophyta; Embryophyta; Tracheophyta; Spermatophyta; Magnoliophyta; eudicotyledons; core eudicotyle	.	cds.comp18649_c0_seq1|m.45849	358-1506[-]	sp|Q8W593|LGUC_ARATH^Q8W593^Q:99-379,H:83-349^26.07%ID^E:2e-11^RecName: Full=Probable lactoylglutathione lyase, chloroplast;^Eukaryota; Viridiplantae; Streptophyta; Embryophyta; Tracheophyta; Spermatophyta; Magnoliophyta; eudicotyledons; core eudicotyledo	.	.	.	COG0346^Lactoylglutathione lyase and related lyases	GO:0009570^cellular_component^chloroplast stroma`GO:0010319^cellular_component^stromule`GO:0031977^cellular_component^thylakoid lumen`GO:0004462^molecular_function^lactoylglutathione lyase activity`GO:0046872^molecular_function^metal ion binding`GO:000940
comp12641_c0	-5.53286	0.227473	4.52974e-06	0.000102008	1536	sp|Q8VZG8|Y4885_ARATH^Q8VZG8^Q:114-605,H:189-351^40.85%ID^E:1e-26^RecName: Full=Probable LRR receptor-like serine/threonine-protein kinase At4g08850;^Eukaryota; Viridiplantae; Streptophyta; Embryophyta; Tracheophyta; Spermatophyta; Magnoliophyta; eudicoty	.	cds.comp12641_c0_seq1|m.29846	3-1265[+]	sp|Q8VZG8|Y4885_ARATH^Q8VZG8^Q:38-201,H:189-351^40.85%ID^E:5e-27^RecName: Full=Probable LRR receptor-like serine/threonine-protein kinase At4g08850;^Eukaryota; Viridiplantae; Streptophyta; Embryophyta; Tracheophyta; Spermatophyta; Magnoliophyta; eudicotyl	PF13504.1^LRR_7^Leucine rich repeat^64-78^E:1.8`PF13504.1^LRR_7^Leucine rich repeat^116-129^E:1800`PF13855.1^LRR_8^Leucine rich repeat^137-194^E:3.2e-07`PF00560.28^LRR_1^Leucine Rich Repeat^137-158^E:0.17`PF13504.1^LRR_7^Leucine rich repeat^137-150^E:34`P	.	.	COG0515^Serine/threonine protein kinase	GO:0016021^cellular_component^integral to membrane`GO:0005886^cellular_component^plasma membrane`GO:0009506^cellular_component^plasmodesma`GO:0005524^molecular_function^ATP binding`GO:0004674^molecular_function^protein serine/threonine kinase activity`GO:
comp18909_c0	-2.1001	3.15998	5.16511e-09	2.6933e-07	1481	sp|Q8VY63|MPU12_ARATH^Q8VY63^Q:216-428,H:154-223^42.25%ID^E:7e-10^RecName: Full=Mannose-P-dolichol utilization defect 1 protein homolog 2;^Eukaryota; Viridiplantae; Streptophyta; Embryophyta; Tracheophyta; Spermatophyta; Magnoliophyta; eudicotyledons; cor	.	cds.comp18909_c0_seq1|m.46138	3-500[+]	sp|Q8VY63|MPU12_ARATH^Q8VY63^Q:72-142,H:154-223^42.25%ID^E:9e-12^RecName: Full=Mannose-P-dolichol utilization defect 1 protein homolog 2;^Eukaryota; Viridiplantae; Streptophyta; Embryophyta; Tracheophyta; Spermatophyta; Magnoliophyta; eudicotyledons; core	PF04193.9^PQ-loop^PQ loop repeat^63-114^E:2.4e-12	.	ExpAA=76.77^PredHel=3^Topology=o31-53i60-77o120-142i	.	GO:0016021^cellular_component^integral to membrane`GO:0006810^biological_process^transport
comp28662_c0	-6.45615	1.05971	1.98472e-08	8.8983e-07	1101	sp|Q8S8K6|SCP28_ARATH^Q8S8K6^Q:1100-9,H:107-453^33.24%ID^E:6e-61^RecName: Full=Serine carboxypeptidase-like 28;^Eukaryota; Viridiplantae; Streptophyta; Embryophyta; Tracheophyta; Spermatophyta; Magnoliophyta; eudicotyledons; core eudicotyledons; rosids; m	.	cds.comp28662_c0_seq1|m.56189	3-1100[-]	sp|Q8S8K6|SCP28_ARATH^Q8S8K6^Q:1-364,H:107-453^33.24%ID^E:5e-61^RecName: Full=Serine carboxypeptidase-like 28;^Eukaryota; Viridiplantae; Streptophyta; Embryophyta; Tracheophyta; Spermatophyta; Magnoliophyta; eudicotyledons; core eudicotyledons; rosids; ma	PF00450.17^Peptidase_S10^Serine carboxypeptidase^3-364^E:1.2e-88	.	.	COG2939^Carboxypeptidase C (cathepsin A)	GO:0005576^cellular_component^extracellular region`GO:0004185^molecular_function^serine-type carboxypeptidase activity`GO:0006508^biological_process^proteolysis
comp35506_c0	-6.4104	-0.534119	0.000249804	0.00309418	698	sp|Q8LAD2|SUCA2_ARATH^Q8LAD2^Q:8-559,H:156-338^77.72%ID^E:1e-74^RecName: Full=Succinyl-CoA ligase [ADP-forming] subunit alpha-2, mitochondrial;^Eukaryota; Viridiplantae; Streptophyta; Embryophyta; Tracheophyta; Spermatophyta; Magnoliophyta; eudicotyledons	TCA	cds.comp35506_c0_seq1|m.61368	2-568[+]	sp|Q8LAD2|SUCA2_ARATH^Q8LAD2^Q:3-186,H:156-338^77.72%ID^E:1e-97^RecName: Full=Succinyl-CoA ligase [ADP-forming] subunit alpha-2, mitochondrial;^Eukaryota; Viridiplantae; Streptophyta; Embryophyta; Tracheophyta; Spermatophyta; Magnoliophyta; eudicotyledons	PF13607.1^Succ_CoA_lig^Succinyl-CoA ligase like flavodoxin domain^37-177^E:1e-09`PF00549.14^Ligase_CoA^CoA-ligase^43-163^E:3.3e-25	.	.	COG0074^Succinyl-CoA synthetase, alpha subunit	GO:0005739^cellular_component^mitochondrion`GO:0005524^molecular_function^ATP binding`GO:0003878^molecular_function^ATP citrate synthase activity`GO:0048037^molecular_function^cofactor binding`GO:0005507^molecular_function^copper ion binding`GO:0004775^mo
comp36848_c0	-6.82282	-0.209142	5.5821e-06	0.000121445	506	sp|Q82DC9|SAHH_STRAW^Q82DC9^Q:456-1,H:9-168^67.7%ID^E:3e-61^RecName: Full=Adenosylhomocysteinase;^Bacteria; Actinobacteria; Actinobacteridae; Actinomycetales; Streptomycineae; Streptomycetaceae; Streptomyces	AA	cds.comp36848_c0_seq1|m.62382	1-468[-]	sp|Q01781|SAHH_PETCR^Q01781^Q:2-155,H:10-164^70.44%ID^E:2e-66^RecName: Full=Adenosylhomocysteinase;^Eukaryota; Viridiplantae; Streptophyta; Embryophyta; Tracheophyta; Spermatophyta; Magnoliophyta; eudicotyledons; core eudicotyledons; asterids; campanulids	PF05221.12^AdoHcyase^S-adenosyl-L-homocysteine hydrolase^5-147^E:1.1e-64	.	.	.	GO:0004013^molecular_function^adenosylhomocysteinase activity`GO:0006730^biological_process^one-carbon metabolic process
comp20737_c0	-4.37777	-0.0171976	2.7907e-05	0.000476854	1146	sp|Q80Z71|TENN_MOUSE^Q80Z71^Q:1012-428,H:142-282^28.36%ID^E:1e-11^RecName: Full=Tenascin-N;^Eukaryota; Metazoa; Chordata; Craniata; Vertebrata; Euteleostomi; Mammalia; Eutheria; Euarchontoglires; Glires; Rodentia; Sciurognathi; Muroidea; Muridae; Murinae;	.	cds.comp20737_c0_seq1|m.48338	11-1144[-]	sp|Q80Z71|TENN_MOUSE^Q80Z71^Q:36-239,H:133-282^28.57%ID^E:8e-13^RecName: Full=Tenascin-N;^Eukaryota; Metazoa; Chordata; Craniata; Vertebrata; Euteleostomi; Mammalia; Eutheria; Euarchontoglires; Glires; Rodentia; Sciurognathi; Muroidea; Muridae; Murinae; M	.	.	.	.	GO:0009986^cellular_component^cell surface`GO:0005615^cellular_component^extracellular space`GO:0005578^cellular_component^proteinaceous extracellular matrix`GO:0042802^molecular_function^identical protein binding`GO:0005178^molecular_function^integrin bi
comp28833_c0	-4.88331	0.824119	1.27659e-07	4.58307e-06	791	sp|Q80YX1|TENA_MOUSE^Q80YX1^Q:727-167,H:408-561^32.49%ID^E:9e-12^RecName: Full=Tenascin;^Eukaryota; Metazoa; Chordata; Craniata; Vertebrata; Euteleostomi; Mammalia; Eutheria; Euarchontoglires; Glires; Rodentia; Sciurognathi; Muroidea; Muridae; Murinae; Mu	.	cds.comp28833_c0_seq1|m.56355	152-790[-]	sp|Q80YX1|TENA_MOUSE^Q80YX1^Q:22-208,H:408-561^32.49%ID^E:2e-12^RecName: Full=Tenascin;^Eukaryota; Metazoa; Chordata; Craniata; Vertebrata; Euteleostomi; Mammalia; Eutheria; Euarchontoglires; Glires; Rodentia; Sciurognathi; Muroidea; Muridae; Murinae; Mus	PF07974.8^EGF_2^EGF-like domain^22-55^E:8.3e-05`PF07974.8^EGF_2^EGF-like domain^80-106^E:8.7e-05`PF07974.8^EGF_2^EGF-like domain^179-205^E:2.4e-05	.	.	NOG12793^Calcium ion binding protein	GO:0005604^cellular_component^basement membrane`GO:0005615^cellular_component^extracellular space`GO:0005614^cellular_component^interstitial matrix`GO:0045545^molecular_function^syndecan binding`GO:0007155^biological_process^cell adhesion`GO:0060739^biolo
comp27804_c0	-5.48847	0.910127	2.16865e-09	1.22937e-07	752	sp|Q80YX1|TENA_MOUSE^Q80YX1^Q:674-114,H:408-561^32.49%ID^E:1e-13^RecName: Full=Tenascin;^Eukaryota; Metazoa; Chordata; Craniata; Vertebrata; Euteleostomi; Mammalia; Eutheria; Euarchontoglires; Glires; Rodentia; Sciurognathi; Muroidea; Muridae; Murinae; Mu	.	cds.comp27804_c0_seq1|m.55543	99-752[-]	sp|Q80YX1|TENA_MOUSE^Q80YX1^Q:27-213,H:408-561^32.49%ID^E:4e-15^RecName: Full=Tenascin;^Eukaryota; Metazoa; Chordata; Craniata; Vertebrata; Euteleostomi; Mammalia; Eutheria; Euarchontoglires; Glires; Rodentia; Sciurognathi; Muroidea; Muridae; Murinae; Mus	PF07974.8^EGF_2^EGF-like domain^86-111^E:0.00012`PF00053.19^Laminin_EGF^Laminin EGF-like (Domains III and V)^87-113^E:0.015`PF07974.8^EGF_2^EGF-like domain^184-210^E:1.3e-05`PF00053.19^Laminin_EGF^Laminin EGF-like (Domains III and V)^185-211^E:0.0079	sigP:1^25^0.864^YES	.	NOG12793^Calcium ion binding protein	GO:0005604^cellular_component^basement membrane`GO:0005615^cellular_component^extracellular space`GO:0005614^cellular_component^interstitial matrix`GO:0045545^molecular_function^syndecan binding`GO:0007155^biological_process^cell adhesion`GO:0060739^biolo
comp48925_c0	-4.80361	-0.308247	1.29201e-05	0.00025119	514	sp|Q7MF12|BETA_VIBVY^Q7MF12^Q:398-36,H:82-204^36.51%ID^E:1e-11^RecName: Full=Choline dehydrogenase;^Bacteria; Proteobacteria; Gammaproteobacteria; Vibrionales; Vibrionaceae; Vibrio	AA	cds.comp48925_c0_seq1|m.70099	3-512[-]	sp|Q7MF12|BETA_VIBVY^Q7MF12^Q:39-159,H:82-204^36.51%ID^E:9e-12^RecName: Full=Choline dehydrogenase;^Bacteria; Proteobacteria; Gammaproteobacteria; Vibrionales; Vibrionaceae; Vibrio	PF00732.14^GMC_oxred_N^GMC oxidoreductase^31-163^E:1.2e-15	.	.	COG2303^Choline dehydrogenase and related flavoproteins	GO:0008812^molecular_function^choline dehydrogenase activity`GO:0050660^molecular_function^flavin adenine dinucleotide binding`GO:0019285^biological_process^glycine betaine biosynthetic process from choline
comp19620_c0	-5.81642	-0.923175	0.000923772	0.00905325	511	sp|Q78P75|DYL2_RAT^Q78P75^Q:78-341,H:2-89^88.64%ID^E:1e-53^RecName: Full=Dynein light chain 2, cytoplasmic;^Eukaryota; Metazoa; Chordata; Craniata; Vertebrata; Euteleostomi; Mammalia; Eutheria; Euarchontoglires; Glires; Rodentia; Sciurognathi; Muroidea; M	.	.	.	.	.	.	.	.	GO:0005813^cellular_component^centrosome`GO:0005737^cellular_component^cytoplasm`GO:0030286^cellular_component^dynein complex`GO:0005874^cellular_component^microtubule`GO:0016459^cellular_component^myosin complex`GO:0008092^molecular_function^cytoskeletal
comp27040_c0	-5.65425	0.351618	7.96817e-08	3.04888e-06	1062	sp|Q69TH4|OPR2_ORYSJ^Q69TH4^Q:42-740,H:129-362^44.12%ID^E:5e-49^RecName: Full=Putative 12-oxophytodienoate reductase 2;^Eukaryota; Viridiplantae; Streptophyta; Embryophyta; Tracheophyta; Spermatophyta; Magnoliophyta; Liliopsida; Poales; Poaceae; BEP clade	.	cds.comp27040_c0_seq1|m.54813	3-863[+]	sp|Q69TH4|OPR2_ORYSJ^Q69TH4^Q:21-251,H:136-366^45.34%ID^E:1e-50^RecName: Full=Putative 12-oxophytodienoate reductase 2;^Eukaryota; Viridiplantae; Streptophyta; Embryophyta; Tracheophyta; Spermatophyta; Magnoliophyta; Liliopsida; Poales; Poaceae; BEP clade	PF00724.15^Oxidored_FMN^NADH:flavin oxidoreductase / NADH oxidase family^27-225^E:7.7e-45	.	.	COG1902^NADH:flavin oxidoreductases, Old Yellow Enzyme family	GO:0010181^molecular_function^FMN binding`GO:0016491^molecular_function^oxidoreductase activity`GO:0031408^biological_process^oxylipin biosynthetic process
comp17332_c0	-5.57988	0.988219	2.4469e-11	2.17487e-09	1061	sp|Q58A42|DD3_DICDI^Q58A42^Q:981-115,H:21-325^41.59%ID^E:2e-46^RecName: Full=Protein DD3-3;^Eukaryota; Amoebozoa; Mycetozoa; Dictyosteliida; Dictyostelium	.	cds.comp17332_c0_seq1|m.44100	1-1059[-]	sp|Q58A42|DD3_DICDI^Q58A42^Q:20-315,H:14-325^41.3%ID^E:7e-72^RecName: Full=Protein DD3-3;^Eukaryota; Amoebozoa; Mycetozoa; Dictyosteliida; Dictyostelium	.	sigP:1^27^0.825^YES	.	.	GO:0016021^cellular_component^integral to membrane
comp9045_c0	-4.64119	0.957448	3.85229e-11	3.3298e-09	1003	sp|Q58A42|DD3_DICDI^Q58A42^Q:933-82,H:247-560^33.75%ID^E:1e-39^RecName: Full=Protein DD3-3;^Eukaryota; Amoebozoa; Mycetozoa; Dictyosteliida; Dictyostelium	.	cds.comp9045_c0_seq1|m.16992	1-1002[+]	.	.	.	ExpAA=28.22^PredHel=1^Topology=o309-331i	.	.
comp9553_c0	-5.70558	-0.97944	0.000492087	0.00539764	1323	sp|Q58A42|DD3_DICDI^Q58A42^Q:291-980,H:352-567^40.5%ID^E:1e-35^RecName: Full=Protein DD3-3;^Eukaryota; Amoebozoa; Mycetozoa; Dictyosteliida; Dictyostelium	.	cds.comp9553_c0_seq1|m.18218	3-1214[+]	sp|Q58A42|DD3_DICDI^Q58A42^Q:97-355,H:352-588^39.11%ID^E:5e-37^RecName: Full=Protein DD3-3;^Eukaryota; Amoebozoa; Mycetozoa; Dictyosteliida; Dictyostelium	.	.	ExpAA=27.07^PredHel=1^Topology=o338-360i	.	GO:0016021^cellular_component^integral to membrane
comp31038_c0	-4.8172	-0.313418	9.09169e-06	0.000185104	706	sp|Q58A42|DD3_DICDI^Q58A42^Q:224-706,H:24-195^50.87%ID^E:2e-44^RecName: Full=Protein DD3-3;^Eukaryota; Amoebozoa; Mycetozoa; Dictyosteliida; Dictyostelium	.	cds.comp31038_c0_seq1|m.58111	164-706[+]	sp|Q58A42|DD3_DICDI^Q58A42^Q:11-181,H:14-195^49.18%ID^E:5e-48^RecName: Full=Protein DD3-3;^Eukaryota; Amoebozoa; Mycetozoa; Dictyosteliida; Dictyostelium	.	sigP:1^18^0.914^YES	ExpAA=13.82^PredHel=1^Topology=i5-22o	.	GO:0016021^cellular_component^integral to membrane
comp33469_c0	-2.24163	2.00344	1.83327e-05	0.00033696	895	sp|Q55GU0|Y9955_DICDI^Q55GU0^Q:1-336,H:804-908^42.48%ID^E:3e-18^RecName: Full=Probable serine/threonine-protein kinase DDB_G0267514;^Eukaryota; Amoebozoa; Mycetozoa; Dictyosteliida; Dictyostelium	.	cds.comp33469_c0_seq1|m.59879	1-408[+]	sp|Q55GU0|Y9955_DICDI^Q55GU0^Q:1-112,H:804-908^42.48%ID^E:1e-19^RecName: Full=Probable serine/threonine-protein kinase DDB_G0267514;^Eukaryota; Amoebozoa; Mycetozoa; Dictyosteliida; Dictyostelium	PF00069.20^Pkinase^Protein kinase domain^1-112^E:2.7e-19`PF07714.12^Pkinase_Tyr^Protein tyrosine kinase^8-114^E:1.2e-19	.	.	COG0515^Serine/threonine protein kinase	GO:0005524^molecular_function^ATP binding`GO:0004674^molecular_function^protein serine/threonine kinase activity
comp26509_c0	-5.09065	1.01659	8.64261e-07	2.40178e-05	1169	sp|Q54I98|SMT1_DICDI^Q54I98^Q:940-20,H:23-317^43%ID^E:7e-89^RecName: Full=Probable cycloartenol-C-24-methyltransferase 1;^Eukaryota; Amoebozoa; Mycetozoa; Dictyosteliida; Dictyostelium	.	cds.comp26509_c0_seq1|m.54488	2-1132[-]	sp|Q54I98|SMT1_DICDI^Q54I98^Q:65-371,H:23-317^43%ID^E:3e-89^RecName: Full=Probable cycloartenol-C-24-methyltransferase 1;^Eukaryota; Amoebozoa; Mycetozoa; Dictyosteliida; Dictyostelium	PF02353.15^CMAS^Mycolic acid cyclopropane synthetase^104-312^E:3.4e-13`PF01209.13^Ubie_methyltran^ubiE/COQ5 methyltransferase family^152-266^E:8.5e-07`PF13489.1^Methyltransf_23^Methyltransferase domain^155-263^E:7.9e-12`PF13847.1^Methyltransf_31^Methyltra	.	ExpAA=22.79^PredHel=1^Topology=i21-40o	COG0500^SAM-dependent methyltransferases	GO:0005783^cellular_component^endoplasmic reticulum`GO:0045335^cellular_component^phagocytic vesicle`GO:0003838^molecular_function^sterol 24-C-methyltransferase activity`GO:0006972^biological_process^hyperosmotic response`GO:0009617^biological_process^res
comp14741_c0	-2.36419	6.00762	1.66508e-17	3.80372e-15	1712	sp|Q54DD3|GCST_DICDI^Q54DD3^Q:1543-398,H:21-402^45.57%ID^E:6e-106^RecName: Full=Aminomethyltransferase, mitochondrial;^Eukaryota; Amoebozoa; Mycetozoa; Dictyosteliida; Dictyostelium	.	cds.comp14741_c0_seq1|m.40459	392-1711[-]	sp|Q54DD3|GCST_DICDI^Q54DD3^Q:47-438,H:10-402^44.83%ID^E:2e-108^RecName: Full=Aminomethyltransferase, mitochondrial;^Eukaryota; Amoebozoa; Mycetozoa; Dictyosteliida; Dictyostelium	PF01571.16^GCV_T^Aminomethyltransferase folate-binding domain^110-322^E:1.4e-59`PF08669.6^GCV_T_C^Glycine cleavage T-protein C-terminal barrel domain^335-428^E:1.9e-20	sigP:1^17^0.551^YES	.	COG0404^Glycine cleavage system T protein (aminomethyltransferase)	GO:0005739^cellular_component^mitochondrion`GO:0004047^molecular_function^aminomethyltransferase activity`GO:0008483^molecular_function^transaminase activity`GO:0006546^biological_process^glycine catabolic process
comp16818_c0	-4.54339	0.0932731	8.1807e-05	0.00119969	649	sp|Q50KB1|SEP2_EMIHU^Q50KB1^Q:5-505,H:48-213^41.32%ID^E:6e-38^RecName: Full=Protein disulfide-isomerase-like protein EhSep2;^Eukaryota; Haptophyceae; Isochrysidales; Noelaerhabdaceae; Emiliania	AA	cds.comp16818_c0_seq1|m.43346	2-511[+]	sp|Q50KB1|SEP2_EMIHU^Q50KB1^Q:2-168,H:48-213^41.32%ID^E:1e-38^RecName: Full=Protein disulfide-isomerase-like protein EhSep2;^Eukaryota; Haptophyceae; Isochrysidales; Noelaerhabdaceae; Emiliania	PF00085.15^Thioredoxin^Thioredoxin^1-79^E:9.7e-18	.	.	.	GO:0005783^cellular_component^endoplasmic reticulum`GO:0005788^cellular_component^endoplasmic reticulum lumen`GO:0003756^molecular_function^protein disulfide isomerase activity`GO:0045454^biological_process^cell redox homeostasis
comp36982_c0	-7.10969	0.0173572	1.26167e-06	3.33016e-05	594	sp|Q3T0I2|CATH_BOVIN^Q3T0I2^Q:496-5,H:30-184^34.76%ID^E:2e-21^RecName: Full=Pro-cathepsin H;^Eukaryota; Metazoa; Chordata; Craniata; Vertebrata; Euteleostomi; Mammalia; Eutheria; Laurasiatheria; Cetartiodactyla; Ruminantia; Pecora; Bovidae; Bovinae; Bos	.	cds.comp36982_c0_seq1|m.62469	2-565[-]	sp|Q3T0I2|CATH_BOVIN^Q3T0I2^Q:24-187,H:30-184^34.76%ID^E:1e-21^RecName: Full=Pro-cathepsin H;^Eukaryota; Metazoa; Chordata; Craniata; Vertebrata; Euteleostomi; Mammalia; Eutheria; Laurasiatheria; Cetartiodactyla; Ruminantia; Pecora; Bovidae; Bovinae; Bos	PF08246.7^Inhibitor_I29^Cathepsin propeptide inhibitor domain (I29)^29-84^E:3.2e-05`PF00112.18^Peptidase_C1^Papain family cysteine protease^119-184^E:8e-19	sigP:1^18^0.455^YES	.	COG4870^Cysteine protease	GO:0097208^cellular_component^alveolar lamellar body`GO:0005829^cellular_component^cytosol`GO:0005615^cellular_component^extracellular space`GO:0005764^cellular_component^lysosome`GO:0004177^molecular_function^aminopeptidase activity`GO:0016505^molecular_
comp11595_c1	-3.96314	0.0642738	7.35502e-06	0.000154162	370	sp|Q32KN8|TBA3_BOVIN^Q32KN8^Q:339-1,H:1-113^97.35%ID^E:7e-77^RecName: Full=Tubulin alpha-3 chain;^Eukaryota; Metazoa; Chordata; Craniata; Vertebrata; Euteleostomi; Mammalia; Eutheria; Laurasiatheria; Cetartiodactyla; Ruminantia; Pecora; Bovidae; Bovinae;	.	cds.comp11595_c1_seq1|m.24866	1-369[-]	sp|Q32KN8|TBA3_BOVIN^Q32KN8^Q:11-123,H:1-113^97.35%ID^E:6e-77^RecName: Full=Tubulin alpha-3 chain;^Eukaryota; Metazoa; Chordata; Craniata; Vertebrata; Euteleostomi; Mammalia; Eutheria; Laurasiatheria; Cetartiodactyla; Ruminantia; Pecora; Bovidae; Bovinae;	PF00091.20^Tubulin^Tubulin/FtsZ family, GTPase domain^13-123^E:2.4e-30	.	.	.	GO:0005737^cellular_component^cytoplasm`GO:0005874^cellular_component^microtubule`GO:0005525^molecular_function^GTP binding`GO:0003924^molecular_function^GTPase activity`GO:0005198^molecular_function^structural molecule activity`GO:0007018^biological_proc
comp26455_c0	-6.99817	-0.043058	6.52986e-06	0.000138608	1118	sp|Q23858|CALR_DICDI^Q23858^Q:1037-3,H:24-373^57.34%ID^E:1e-134^RecName: Full=Calreticulin;^Eukaryota; Amoebozoa; Mycetozoa; Dictyosteliida; Dictyostelium	.	cds.comp26455_c0_seq1|m.54440	3-1115[+]	.	.	.	.	.	.
comp48424_c0	-6.92227	-0.141668	1.88461e-05	0.000345569	873	sp|Q17770|PDI2_CAEEL^Q17770^Q:872-6,H:169-456^37.41%ID^E:9e-53^RecName: Full=Protein disulfide-isomerase 2;^Eukaryota; Metazoa; Ecdysozoa; Nematoda; Chromadorea; Rhabditida; Rhabditoidea; Rhabditidae; Peloderinae; Caenorhabditis`sp|Q17770|PDI2_CAEEL^Q1777	.	cds.comp48424_c0_seq1|m.69778	3-872[-]	sp|Q17770|PDI2_CAEEL^Q17770^Q:1-289,H:169-456^37.41%ID^E:9e-54^RecName: Full=Protein disulfide-isomerase 2;^Eukaryota; Metazoa; Ecdysozoa; Nematoda; Chromadorea; Rhabditida; Rhabditoidea; Rhabditidae; Peloderinae; Caenorhabditis`sp|Q17770|PDI2_CAEEL^Q1777	PF13848.1^Thioredoxin_6^Thioredoxin-like domain^10-161^E:9.2e-19`PF00085.15^Thioredoxin^Thioredoxin^196-289^E:2.4e-28	.	.	COG0526^Thiol-disulfide isomerase and thioredoxins	GO:0005783^cellular_component^endoplasmic reticulum`GO:0005788^cellular_component^endoplasmic reticulum lumen`GO:0009055^molecular_function^electron carrier activity`GO:0003756^molecular_function^protein disulfide isomerase activity`GO:0015035^molecular_f
comp25307_c0	-4.48747	0.0577208	6.40846e-05	0.000977131	1200	sp|Q10716|CYSP1_MAIZE^Q10716^Q:1086-172,H:48-364^39.51%ID^E:1e-58^RecName: Full=Cysteine proteinase 1;^Eukaryota; Viridiplantae; Streptophyta; Embryophyta; Tracheophyta; Spermatophyta; Magnoliophyta; Liliopsida; Poales; Poaceae; PACMAD clade; Panicoideae;	.	cds.comp25307_c0_seq1|m.53343	1-1200[+]	.	.	.	.	.	.
comp28635_c0	-8.92238	1.65872	5.26384e-16	1.02028e-13	1063	sp|Q05094|CYSP2_LEIPI^Q05094^Q:944-69,H:37-337^37.34%ID^E:2e-55^RecName: Full=Cysteine proteinase 2;^Eukaryota; Euglenozoa; Kinetoplastida; Trypanosomatidae; Leishmania	.	cds.comp28635_c0_seq1|m.56169	45-1061[-]	sp|Q05094|CYSP2_LEIPI^Q05094^Q:40-338,H:37-344^37.14%ID^E:3e-56^RecName: Full=Cysteine proteinase 2;^Eukaryota; Euglenozoa; Kinetoplastida; Trypanosomatidae; Leishmania	PF08246.7^Inhibitor_I29^Cathepsin propeptide inhibitor domain (I29)^41-101^E:7.9e-10`PF00112.18^Peptidase_C1^Papain family cysteine protease^130-332^E:1.6e-53	.	.	.	GO:0005764^cellular_component^lysosome`GO:0004197^molecular_function^cysteine-type endopeptidase activity`GO:0009405^biological_process^pathogenesis`GO:0006508^biological_process^proteolysis
comp6783_c0	-6.44923	-0.500294	0.000102404	0.00145273	356	sp|P92176|ACT2_LUMTE^P92176^Q:284-21,H:1-88^80.68%ID^E:1e-43^RecName: Full=Actin-2;^Eukaryota; Metazoa; Lophotrochozoa; Annelida; Clitellata; Oligochaeta; Haplotaxida; Lumbricina; Lumbricidae; Lumbricinae; Lumbricus	.	cds.comp6783_c0_seq1|m.11434	3-356[-]	sp|P92176|ACT2_LUMTE^P92176^Q:25-112,H:1-88^80.68%ID^E:1e-43^RecName: Full=Actin-2;^Eukaryota; Metazoa; Lophotrochozoa; Annelida; Clitellata; Oligochaeta; Haplotaxida; Lumbricina; Lumbricidae; Lumbricinae; Lumbricus	PF00022.14^Actin^Actin^28-114^E:7.5e-27	.	.	.	GO:0005737^cellular_component^cytoplasm`GO:0005856^cellular_component^cytoskeleton`GO:0005524^molecular_function^ATP binding
comp13917_c0	-2.89196	8.10624	1.06506e-10	8.25756e-09	1730	sp|P84675|PFM_CHAGB^P84675^Q:1730-1293,H:62-220^34.16%ID^E:1e-13^RecName: Full=Putative fungistatic metabolite;^Eukaryota; Fungi; Dikarya; Ascomycota; Pezizomycotina; Sordariomycetes; Sordariomycetidae; Sordariales; Chaetomiaceae; Chaetomium	.	cds.comp13917_c0_seq1|m.38848	1287-1730[-]	sp|P84675|PFM_CHAGB^P84675^Q:1-146,H:62-220^34.16%ID^E:1e-15^RecName: Full=Putative fungistatic metabolite;^Eukaryota; Fungi; Dikarya; Ascomycota; Pezizomycotina; Sordariomycetes; Sordariomycetidae; Sordariales; Chaetomiaceae; Chaetomium	PF01822.14^WSC^WSC domain^58-138^E:9.1e-23	.	.	.	GO:0050832^biological_process^defense response to fungus`GO:0031640^biological_process^killing of cells of other organism
comp22557_c0	-6.34408	2.83247	8.46957e-16	1.56272e-13	1163	sp|P63245|GBLP_RAT^P63245^Q:32-970,H:1-313^73.8%ID^E:4e-173^RecName: Full=Guanine nucleotide-binding protein subunit beta-2-like 1;^Eukaryota; Metazoa; Chordata; Craniata; Vertebrata; Euteleostomi; Mammalia; Eutheria; Euarchontoglires; Glires; Rodentia; S	.	cds.comp22557_c0_seq1|m.50462	11-1096[-]	.	.	.	.	.	.
comp17480_c0	-5.00042	1.28476	8.39332e-14	1.10315e-11	1167	sp|P51893|SAHHA_XENLA^P51893^Q:2-994,H:103-433^71.9%ID^E:5e-171^RecName: Full=Adenosylhomocysteinase A;^Eukaryota; Metazoa; Chordata; Craniata; Vertebrata; Euteleostomi; Amphibia; Batrachia; Anura; Pipoidea; Pipidae; Xenopodinae; Xenopus; Xenopus	.	cds.comp17480_c0_seq1|m.44283	2-1165[-]	.	.	.	.	.	.
comp13242_c0	-2.6501	7.48141	1.23332e-14	1.90857e-12	3723	sp|P50430|ARSB_RAT^P50430^Q:589-2073,H:32-488^33.66%ID^E:1e-68^RecName: Full=Arylsulfatase B;^Eukaryota; Metazoa; Chordata; Craniata; Vertebrata; Euteleostomi; Mammalia; Eutheria; Euarchontoglires; Glires; Rodentia; Sciurognathi; Muroidea; Muridae; Murina	.	cds.comp13242_c0_seq1|m.34092	226-2205[+]	sp|P50430|ARSB_RAT^P50430^Q:121-647,H:31-519^32.6%ID^E:3e-71^RecName: Full=Arylsulfatase B;^Eukaryota; Metazoa; Chordata; Craniata; Vertebrata; Euteleostomi; Mammalia; Eutheria; Euarchontoglires; Glires; Rodentia; Sciurognathi; Muroidea; Muridae; Murinae;	PF00884.18^Sulfatase^Sulfatase^130-607^E:1.4e-58	.	.	COG3119^Arylsulfatase A and related enzymes	GO:0005794^cellular_component^Golgi apparatus`GO:0005764^cellular_component^lysosome`GO:0005739^cellular_component^mitochondrion`GO:0005791^cellular_component^rough endoplasmic reticulum`GO:0004065^molecular_function^arylsulfatase activity`GO:0046872^mole
comp12744_c0	-6.51264	1.1017	4.46273e-11	3.76419e-09	595	sp|P50260|TBB2_OOMCK^P50260^Q:594-1,H:185-382^95.45%ID^E:6e-141^RecName: Full=Tubulin beta-2 chain;^Eukaryota; Stramenopiles	.	cds.comp12744_c0_seq1|m.30449	1-594[-]	sp|P50260|TBB2_OOMCK^P50260^Q:1-198,H:185-382^95.45%ID^E:6e-141^RecName: Full=Tubulin beta-2 chain;^Eukaryota; Stramenopiles	PF03953.12^Tubulin_C^Tubulin C-terminal domain^52-173^E:8.5e-50	.	.	.	GO:0005737^cellular_component^cytoplasm`GO:0005874^cellular_component^microtubule`GO:0005525^molecular_function^GTP binding`GO:0003924^molecular_function^GTPase activity`GO:0005198^molecular_function^structural molecule activity`GO:0007018^biological_proc
comp35280_c0	-7.25161	0.138178	2.55944e-07	8.43142e-06	976	sp|P50246|SAHH_MEDSA^P50246^Q:975-127,H:202-485^72.73%ID^E:5e-149^RecName: Full=Adenosylhomocysteinase;^Eukaryota; Viridiplantae; Streptophyta; Embryophyta; Tracheophyta; Spermatophyta; Magnoliophyta; eudicotyledons; core eudicotyledons; rosids; fabids; F	.	cds.comp35280_c0_seq1|m.61187	76-975[+]	.	.	.	.	.	.
comp12392_c0	-5.92099	3.73914	3.54886e-19	9.79842e-17	995	sp|P43156|CYSP_HEMSP^P43156^Q:857-54,H:55-344^44.18%ID^E:4e-70^RecName: Full=Thiol protease SEN102;^Eukaryota; Viridiplantae; Streptophyta; Embryophyta; Tracheophyta; Spermatophyta; Magnoliophyta; Liliopsida; Asparagales; Xanthorrhoeaceae; Hemerocallidoid	.	cds.comp12392_c0_seq1|m.28368	3-995[+]	.	.	.	.	.	.
comp27224_c0	-6.84529	-0.184916	1.67737e-06	4.23792e-05	574	sp|P41561|IDH2_COLMA^P41561^Q:2-325,H:627-740^46.49%ID^E:1e-25^RecName: Full=Isocitrate dehydrogenase [NADP] 2;^Bacteria; Proteobacteria; Gammaproteobacteria; Alteromonadales; Colwelliaceae; Colwellia	TCA	cds.comp27224_c0_seq1|m.54997	2-328[+]	sp|P41561|IDH2_COLMA^P41561^Q:1-108,H:627-740^46.49%ID^E:1e-26^RecName: Full=Isocitrate dehydrogenase [NADP] 2;^Bacteria; Proteobacteria; Gammaproteobacteria; Alteromonadales; Colwelliaceae; Colwellia	PF03971.9^IDH^Monomeric isocitrate dehydrogenase^1-107^E:2e-31	.	.	.	GO:0004450^molecular_function^isocitrate dehydrogenase (NADP+) activity`GO:0046872^molecular_function^metal ion binding`GO:0006097^biological_process^glyoxylate cycle`GO:0006099^biological_process^tricarboxylic acid cycle
comp32111_c0	-3.5591	0.0597376	0.000185447	0.00240524	801	sp|P41181|AQP2_HUMAN^P41181^Q:61-792,H:5-224^34.96%ID^E:3e-32^RecName: Full=Aquaporin-2;^Eukaryota; Metazoa; Chordata; Craniata; Vertebrata; Euteleostomi; Mammalia; Eutheria; Euarchontoglires; Primates; Haplorrhini; Catarrhini; Hominidae; Homo	.	cds.comp32111_c0_seq1|m.58909	1-801[+]	sp|P41181|AQP2_HUMAN^P41181^Q:21-264,H:5-224^34.96%ID^E:2e-32^RecName: Full=Aquaporin-2;^Eukaryota; Metazoa; Chordata; Craniata; Vertebrata; Euteleostomi; Mammalia; Eutheria; Euarchontoglires; Primates; Haplorrhini; Catarrhini; Hominidae; Homo	PF00230.15^MIP^Major intrinsic protein^21-259^E:1e-52	.	ExpAA=134.03^PredHel=6^Topology=i31-53o68-90i111-133o153-175i188-210o242-264i	COG0580^Glycerol uptake facilitator and related permeases (Major Intrinsic Protein Family)	GO:0016324^cellular_component^apical plasma membrane`GO:0016323^cellular_component^basolateral plasma membrane`GO:0030136^cellular_component^clathrin-coated vesicle`GO:0005769^cellular_component^early endosome`GO:0070382^cellular_component^exocytic vesicl
comp2033_c0	-4.14563	0.214722	9.75099e-06	0.000195724	547	sp|P37167|ACTP_ACACA^P37167^Q:532-119,H:2-135^52.9%ID^E:5e-48^RecName: Full=Actophorin;^Eukaryota; Amoebozoa; Centramoebida; Acanthamoebidae; Acanthamoeba	.	cds.comp2033_c0_seq1|m.2192	107-547[-]	sp|P37167|ACTP_ACACA^P37167^Q:6-143,H:2-135^52.9%ID^E:1e-48^RecName: Full=Actophorin;^Eukaryota; Amoebozoa; Centramoebida; Acanthamoebidae; Acanthamoeba	PF00241.15^Cofilin_ADF^Cofilin/tropomyosin-type actin-binding protein^12-142^E:1.2e-40	.	.	.	GO:0005737^cellular_component^cytoplasm
comp609_c0	-8.18834	0.961536	7.14607e-10	4.49593e-08	1056	sp|P32826|SCP49_ARATH^P32826^Q:1052-18,H:167-495^42.65%ID^E:1e-89^RecName: Full=Serine carboxypeptidase-like 49;^Eukaryota; Viridiplantae; Streptophyta; Embryophyta; Tracheophyta; Spermatophyta; Magnoliophyta; eudicotyledons; core eudicotyledons; rosids;	.	cds.comp609_c0_seq1|m.527	516-1055[-]	sp|P32826|SCP49_ARATH^P32826^Q:2-179,H:167-342^42.22%ID^E:1e-43^RecName: Full=Serine carboxypeptidase-like 49;^Eukaryota; Viridiplantae; Streptophyta; Embryophyta; Tracheophyta; Spermatophyta; Magnoliophyta; eudicotyledons; core eudicotyledons; rosids; ma	PF00450.17^Peptidase_S10^Serine carboxypeptidase^1-178^E:1e-47	.	.	COG2939^Carboxypeptidase C (cathepsin A)	GO:0005829^cellular_component^cytosol`GO:0005789^cellular_component^endoplasmic reticulum membrane`GO:0005576^cellular_component^extracellular region`GO:0005777^cellular_component^peroxisome`GO:0005773^cellular_component^vacuole`GO:0004185^molecular_funct
comp19069_c0	-4.20099	0.6048	1.04294e-06	2.82869e-05	1996	sp|P24821|TENA_HUMAN^P24821^Q:109-711,H:407-564^27.59%ID^E:5e-10^RecName: Full=Tenascin;^Eukaryota; Metazoa; Chordata; Craniata; Vertebrata; Euteleostomi; Mammalia; Eutheria; Euarchontoglires; Primates; Haplorrhini; Catarrhini; Hominidae; Homo	.	cds.comp19069_c0_seq1|m.46346	1-1851[+]	.	PF07974.8^EGF_2^EGF-like domain^152-177^E:5.3e-05	sigP:1^36^0.614^YES	.	.	.
comp9765_c0	-5.25301	0.0300741	2.16984e-05	0.000388225	376	sp|P22131|ACT1_PHYIN^P22131^Q:375-1,H:165-289^79.2%ID^E:4e-64^RecName: Full=Actin-1;^Eukaryota; Stramenopiles; Oomycetes; Peronosporales; Phytophthora	.	cds.comp9765_c0_seq1|m.18734	1-375[-]	sp|P22131|ACT1_PHYIN^P22131^Q:1-125,H:165-289^79.2%ID^E:4e-64^RecName: Full=Actin-1;^Eukaryota; Stramenopiles; Oomycetes; Peronosporales; Phytophthora	PF00022.14^Actin^Actin^1-125^E:2.6e-35	.	.	.	GO:0005737^cellular_component^cytoplasm`GO:0005856^cellular_component^cytoskeleton`GO:0005524^molecular_function^ATP binding
comp12917_c0	-7.58029	2.12443	9.26765e-14	1.20978e-11	861	sp|P22131|ACT1_PHYIN^P22131^Q:2-859,H:81-366^95.45%ID^E:0^RecName: Full=Actin-1;^Eukaryota; Stramenopiles; Oomycetes; Peronosporales; Phytophthora	.	cds.comp12917_c0_seq1|m.31499	2-859[+]	sp|P22131|ACT1_PHYIN^P22131^Q:1-286,H:81-366^95.45%ID^E:0^RecName: Full=Actin-1;^Eukaryota; Stramenopiles; Oomycetes; Peronosporales; Phytophthora	PF00022.14^Actin^Actin^1-285^E:2.5e-120	.	.	.	GO:0005737^cellular_component^cytoplasm`GO:0005856^cellular_component^cytoskeleton`GO:0005524^molecular_function^ATP binding
comp1912_c0	-5.35186	2.31126	3.10941e-14	4.37117e-12	2858	sp|P22105|TENX_HUMAN^P22105^Q:1659-253,H:255-753^26.63%ID^E:3e-10^RecName: Full=Tenascin-X;^Eukaryota; Metazoa; Chordata; Craniata; Vertebrata; Euteleostomi; Mammalia; Eutheria; Euarchontoglires; Primates; Haplorrhini; Catarrhini; Hominidae; Homo	.	cds.comp1912_c0_seq1|m.1900	127-2856[-]	sp|P22105|TENX_HUMAN^P22105^Q:383-868,H:231-753^26.85%ID^E:4e-13^RecName: Full=Tenascin-X;^Eukaryota; Metazoa; Chordata; Craniata; Vertebrata; Euteleostomi; Mammalia; Eutheria; Euarchontoglires; Primates; Haplorrhini; Catarrhini; Hominidae; Homo	.	.	.	.	GO:0005615^cellular_component^extracellular space`GO:0005622^cellular_component^intracellular`GO:0005578^cellular_component^proteinaceous extracellular matrix`GO:0008201^molecular_function^heparin binding`GO:0005178^molecular_function^integrin binding`GO:
comp27613_c0	-6.28721	-0.592833	3.04033e-05	0.000513563	1082	sp|P22105|TENX_HUMAN^P22105^Q:137-655,H:397-562^29.69%ID^E:1e-09^RecName: Full=Tenascin-X;^Eukaryota; Metazoa; Chordata; Craniata; Vertebrata; Euteleostomi; Mammalia; Eutheria; Euarchontoglires; Primates; Haplorrhini; Catarrhini; Hominidae; Homo	.	cds.comp27613_c0_seq1|m.55374	2-1081[+]	sp|P22105|TENX_HUMAN^P22105^Q:44-218,H:404-562^29.57%ID^E:4e-10^RecName: Full=Tenascin-X;^Eukaryota; Metazoa; Chordata; Craniata; Vertebrata; Euteleostomi; Mammalia; Eutheria; Euarchontoglires; Primates; Haplorrhini; Catarrhini; Hominidae; Homo	PF00053.19^Laminin_EGF^Laminin EGF-like (Domains III and V)^141-167^E:0.035	sigP:1^42^0.513^YES	.	.	GO:0005615^cellular_component^extracellular space`GO:0005622^cellular_component^intracellular`GO:0005578^cellular_component^proteinaceous extracellular matrix`GO:0008201^molecular_function^heparin binding`GO:0005178^molecular_function^integrin binding`GO:
comp2165_c0	-5.16976	-0.0530675	5.42451e-06	0.00011842	729	sp|P19984|PROF2_ACACA^P19984^Q:74-535,H:1-126^31.82%ID^E:3e-16^RecName: Full=Profilin-2;^Eukaryota; Amoebozoa; Centramoebida; Acanthamoebidae; Acanthamoeba	.	cds.comp2165_c0_seq1|m.2452	2-538[+]	sp|P19984|PROF2_ACACA^P19984^Q:25-178,H:1-126^31.82%ID^E:1e-16^RecName: Full=Profilin-2;^Eukaryota; Amoebozoa; Centramoebida; Acanthamoebidae; Acanthamoeba	PF00235.14^Profilin^Profilin^26-173^E:1.7e-25	.	.	.	GO:0015629^cellular_component^actin cytoskeleton`GO:0005737^cellular_component^cytoplasm`GO:0030036^biological_process^actin cytoskeleton organization
comp23967_c0	-6.89146	-0.1379	1.17945e-07	4.27641e-06	493	sp|P19984|PROF2_ACACA^P19984^Q:22-393,H:1-126^50%ID^E:2e-34^RecName: Full=Profilin-2;^Eukaryota; Amoebozoa; Centramoebida; Acanthamoebidae; Acanthamoeba	.	cds.comp23967_c0_seq1|m.51985	1-396[+]	sp|P19984|PROF2_ACACA^P19984^Q:8-131,H:1-126^50%ID^E:6e-35^RecName: Full=Profilin-2;^Eukaryota; Amoebozoa; Centramoebida; Acanthamoebidae; Acanthamoeba	PF00235.14^Profilin^Profilin^9-126^E:5.8e-39	.	.	.	GO:0015629^cellular_component^actin cytoskeleton`GO:0005737^cellular_component^cytoplasm`GO:0030036^biological_process^actin cytoskeleton organization
comp11595_c0	-6.3298	-0.578714	4.69185e-05	0.000745606	316	sp|P18258|TBA1_PARLI^P18258^Q:315-1,H:123-227^90.48%ID^E:2e-54^RecName: Full=Tubulin alpha-1 chain;^Eukaryota; Metazoa; Echinodermata; Eleutherozoa; Echinozoa; Echinoidea; Euechinoidea; Echinacea; Echinoida; Echinidae; Paracentrotus	.	cds.comp11595_c0_seq1|m.24864	1-315[-]	sp|Q32KN8|TBA3_BOVIN^Q32KN8^Q:1-105,H:123-227^88.57%ID^E:2e-54^RecName: Full=Tubulin alpha-3 chain;^Eukaryota; Metazoa; Chordata; Craniata; Vertebrata; Euteleostomi; Mammalia; Eutheria; Laurasiatheria; Cetartiodactyla; Ruminantia; Pecora; Bovidae; Bovinae	PF00091.20^Tubulin^Tubulin/FtsZ family, GTPase domain^1-103^E:1.4e-32	.	ExpAA=19.42^PredHel=1^Topology=o10-32i	.	GO:0005737^cellular_component^cytoplasm`GO:0005874^cellular_component^microtubule`GO:0005525^molecular_function^GTP binding`GO:0003924^molecular_function^GTPase activity`GO:0005198^molecular_function^structural molecule activity`GO:0007018^biological_proc
comp13099_c1	-4.19234	-0.172988	5.97824e-05	0.000919939	394	sp|P10994|ACTS_PLEWA^P10994^Q:392-138,H:41-125^92.94%ID^E:2e-53^RecName: Full=Actin, alpha skeletal muscle;^Eukaryota; Metazoa; Chordata; Craniata; Vertebrata; Euteleostomi; Amphibia; Batrachia; Caudata; Salamandroidea; Salamandridae; Pleurodeles	.	.	.	.	.	.	.	.	GO:0005737^cellular_component^cytoplasm`GO:0005856^cellular_component^cytoskeleton`GO:0005524^molecular_function^ATP binding
comp6503_c0	-4.61054	0.56618	2.36069e-07	7.85764e-06	604	sp|P10605|CATB_MOUSE^P10605^Q:602-162,H:182-325^51.02%ID^E:1e-41^RecName: Full=Cathepsin B;^Eukaryota; Metazoa; Chordata; Craniata; Vertebrata; Euteleostomi; Mammalia; Eutheria; Euarchontoglires; Glires; Rodentia; Sciurognathi; Muroidea; Muridae; Murinae;	.	cds.comp6503_c0_seq1|m.10828	144-602[-]	sp|P43509|CPR5_CAEEL^P43509^Q:1-144,H:186-330^54.11%ID^E:1e-47^RecName: Full=Cathepsin B-like cysteine proteinase 5;^Eukaryota; Metazoa; Ecdysozoa; Nematoda; Chromadorea; Rhabditida; Rhabditoidea; Rhabditidae; Peloderinae; Caenorhabditis	PF00112.18^Peptidase_C1^Papain family cysteine protease^22-150^E:4.6e-34	.	.	.	GO:0008234^molecular_function^cysteine-type peptidase activity`GO:0006508^biological_process^proteolysis
comp30358_c0	-2.0894	2.91052	1.9382e-07	6.6237e-06	779	sp|P0AE94|CREA_SHIFL^P0AE94^Q:411-764,H:23-145^36.51%ID^E:1e-11^RecName: Full=Protein CreA;^Bacteria; Proteobacteria; Gammaproteobacteria; Enterobacteriales; Enterobacteriaceae; Shigella	.	cds.comp30358_c0_seq1|m.57610	3-779[+]	sp|P0AE94|CREA_SHIFL^P0AE94^Q:137-254,H:23-145^36.51%ID^E:1e-11^RecName: Full=Protein CreA;^Bacteria; Proteobacteria; Gammaproteobacteria; Enterobacteriales; Enterobacteriaceae; Shigella	PF05981.7^CreA^CreA protein^136-252^E:4.4e-25	.	.	COG3045^Uncharacterized protein conserved in bacteria	.
comp23881_c0	-6.12991	-0.707477	0.000127219	0.00174809	829	sp|P07602|SAP_HUMAN^P07602^Q:768-1,H:191-482^27.74%ID^E:4e-21^RecName: Full=Proactivator polypeptide;^Eukaryota; Metazoa; Chordata; Craniata; Vertebrata; Euteleostomi; Mammalia; Eutheria; Euarchontoglires; Primates; Haplorrhini; Catarrhini; Hominidae; Hom	.	cds.comp23881_c0_seq1|m.51888	1-828[-]	sp|P26779|SAP_BOVIN^P26779^Q:23-276,H:194-483^28.08%ID^E:9e-24^RecName: Full=Proactivator polypeptide;^Eukaryota; Metazoa; Chordata; Craniata; Vertebrata; Euteleostomi; Mammalia; Eutheria; Laurasiatheria; Cetartiodactyla; Ruminantia; Pecora; Bovidae; Bovi	PF05184.10^SapB_1^Saposin-like type B, region 1^27-63^E:6.5e-11`PF03489.12^SapB_2^Saposin-like type B, region 2^68-100^E:2.2e-13`PF05184.10^SapB_1^Saposin-like type B, region 1^116-153^E:3.5e-09`PF03489.12^SapB_2^Saposin-like type B, region 2^158-189^E:3.	sigP:1^19^0.92^YES	.	NOG244726^Frizzled-Related protein	GO:0005615^cellular_component^extracellular space`GO:0005794^cellular_component^Golgi apparatus`GO:0005764^cellular_component^lysosome`GO:0005739^cellular_component^mitochondrion`GO:0071310^biological_process^cellular response to organic substance`GO:0060
comp20466_c0	-5.21566	0.671477	3.04999e-10	2.12436e-08	671	sp|P07436|TBB1_PHYPO^P07436^Q:669-1,H:44-266^95.07%ID^E:7e-145^RecName: Full=Tubulin beta-1 chain;^Eukaryota; Amoebozoa; Mycetozoa; Myxogastria; Myxogastromycetidae; Physariida; Physaraceae; Physarum	.	cds.comp20466_c0_seq1|m.48032	1-669[-]	sp|P07436|TBB1_PHYPO^P07436^Q:1-223,H:44-266^95.07%ID^E:9e-146^RecName: Full=Tubulin beta-1 chain;^Eukaryota; Amoebozoa; Mycetozoa; Myxogastria; Myxogastromycetidae; Physariida; Physaraceae; Physarum	PF00091.20^Tubulin^Tubulin/FtsZ family, GTPase domain^3-179^E:1e-56	.	.	.	GO:0005737^cellular_component^cytoplasm`GO:0005874^cellular_component^microtubule`GO:0005634^cellular_component^nucleus`GO:0005819^cellular_component^spindle`GO:0005525^molecular_function^GTP binding`GO:0003924^molecular_function^GTPase activity`GO:000519
comp21400_c0	-7.40001	2.69827	4.07123e-14	5.64608e-12	1122	sp|P04988|CYSP1_DICDI^P04988^Q:1021-134,H:22-335^35.29%ID^E:2e-55^RecName: Full=Cysteine proteinase 1;^Eukaryota; Amoebozoa; Mycetozoa; Dictyosteliida; Dictyostelium	.	cds.comp21400_c0_seq1|m.49120	95-1120[-]	sp|P04988|CYSP1_DICDI^P04988^Q:14-329,H:2-335^34.4%ID^E:5e-58^RecName: Full=Cysteine proteinase 1;^Eukaryota; Amoebozoa; Mycetozoa; Dictyosteliida; Dictyostelium	PF08246.7^Inhibitor_I29^Cathepsin propeptide inhibitor domain (I29)^42-101^E:4.3e-12`PF00112.18^Peptidase_C1^Papain family cysteine protease^134-335^E:2.2e-57	sigP:1^27^0.601^YES	.	COG4870^Cysteine protease	GO:0005764^cellular_component^lysosome`GO:0008234^molecular_function^cysteine-type peptidase activity`GO:0006972^biological_process^hyperosmotic response`GO:0006508^biological_process^proteolysis
comp19930_c0	-4.12406	-0.217404	4.32631e-05	0.000695195	326	sp|P02556|TBB_LYTPI^P02556^Q:1-324,H:24-131^87.96%ID^E:6e-71^RecName: Full=Tubulin beta chain;^Eukaryota; Metazoa; Echinodermata; Eleutherozoa; Echinozoa; Echinoidea; Euechinoidea; Echinacea; Temnopleuroida; Toxopneustidae; Lytechinus	.	cds.comp19930_c0_seq1|m.47364	1-324[+]	sp|P02556|TBB_LYTPI^P02556^Q:1-108,H:24-131^87.96%ID^E:6e-71^RecName: Full=Tubulin beta chain;^Eukaryota; Metazoa; Echinodermata; Eleutherozoa; Echinozoa; Echinoidea; Euechinoidea; Echinacea; Temnopleuroida; Toxopneustidae; Lytechinus	PF03953.12^Tubulin_C^Tubulin C-terminal domain^1-90^E:1.5e-34	.	.	.	GO:0005737^cellular_component^cytoplasm`GO:0005874^cellular_component^microtubule`GO:0005525^molecular_function^GTP binding`GO:0003924^molecular_function^GTPase activity`GO:0005198^molecular_function^structural molecule activity`GO:0007018^biological_proc
comp32643_c0	-5.29103	0.716402	1.22145e-07	4.40573e-06	925	sp|O93428|CATD_CHIHA^O93428^Q:925-2,H:12-336^44.11%ID^E:5e-78^RecName: Full=Cathepsin D;^Eukaryota; Metazoa; Chordata; Craniata; Vertebrata; Euteleostomi; Actinopterygii; Neopterygii; Teleostei; Euteleostei; Neoteleostei; Acanthomorpha; Acanthopterygii; P	.	cds.comp32643_c0_seq1|m.59313	2-925[-]	sp|O93428|CATD_CHIHA^O93428^Q:1-308,H:12-336^44.11%ID^E:4e-78^RecName: Full=Cathepsin D;^Eukaryota; Metazoa; Chordata; Craniata; Vertebrata; Euteleostomi; Actinopterygii; Neopterygii; Teleostei; Euteleostei; Neoteleostei; Acanthomorpha; Acanthopterygii; P	PF00026.18^Asp^Eukaryotic aspartyl protease^52-307^E:1.2e-77	.	.	.	GO:0005764^cellular_component^lysosome`GO:0004190^molecular_function^aspartic-type endopeptidase activity`GO:0006508^biological_process^proteolysis
comp30137_c0	-3.84699	-0.439289	0.000469924	0.00521236	1197	sp|O81919|CALR_BETVU^O81919^Q:1111-89,H:24-360^55.98%ID^E:2e-111^RecName: Full=Calreticulin;^Eukaryota; Viridiplantae; Streptophyta; Embryophyta; Tracheophyta; Spermatophyta; Magnoliophyta; eudicotyledons; core eudicotyledons; Caryophyllales; Amaranthacea	.	cds.comp30137_c0_seq1|m.57472	2-1183[+]	.	.	sigP:1^30^0.643^YES	.	.	.
comp2221_c0	-5.15573	2.29911	3.85289e-15	6.54275e-13	1062	sp|O65039|CYSEP_RICCO^O65039^Q:845-3,H:61-350^46.58%ID^E:5e-77^RecName: Full=Vignain;^Eukaryota; Viridiplantae; Streptophyta; Embryophyta; Tracheophyta; Spermatophyta; Magnoliophyta; eudicotyledons; core eudicotyledons; rosids; fabids; Malpighiales; Eupho	.	cds.comp2221_c0_seq1|m.2543	3-1061[-]	sp|O65039|CYSEP_RICCO^O65039^Q:65-353,H:53-350^46.67%ID^E:7e-82^RecName: Full=Vignain;^Eukaryota; Viridiplantae; Streptophyta; Embryophyta; Tracheophyta; Spermatophyta; Magnoliophyta; eudicotyledons; core eudicotyledons; rosids; fabids; Malpighiales; Euph	PF08246.7^Inhibitor_I29^Cathepsin propeptide inhibitor domain (I29)^50-105^E:5.5e-11`PF00112.18^Peptidase_C1^Papain family cysteine protease^136-345^E:2.5e-75	.	.	.	GO:0016023^cellular_component^cytoplasmic membrane-bounded vesicle`GO:0008234^molecular_function^cysteine-type peptidase activity`GO:0006508^biological_process^proteolysis
comp6940_c0	-5.58617	0.97015	9.09235e-09	4.46223e-07	1161	sp|O42249|GBLP_ORENI^O42249^Q:45-1010,H:1-312^69.88%ID^E:9e-161^RecName: Full=Guanine nucleotide-binding protein subunit beta-2-like 1;^Eukaryota; Metazoa; Chordata; Craniata; Vertebrata; Euteleostomi; Actinopterygii; Neopterygii; Teleostei; Euteleostei;	.	cds.comp6940_c0_seq1|m.11788	30-1160[-]	.	.	.	.	.	.
comp18795_c0	-6.23869	0.866592	3.16921e-12	3.41651e-10	828	sp|O42248|GBLP_DANRE^O42248^Q:41-826,H:3-261^72.14%ID^E:2e-134^RecName: Full=Guanine nucleotide-binding protein subunit beta-2-like 1;^Eukaryota; Metazoa; Chordata; Craniata; Vertebrata; Euteleostomi; Actinopterygii; Neopterygii; Teleostei; Ostariophysi;	.	cds.comp18795_c0_seq1|m.46022	32-826[+]	sp|O42248|GBLP_DANRE^O42248^Q:4-265,H:3-261^72.14%ID^E:1e-134^RecName: Full=Guanine nucleotide-binding protein subunit beta-2-like 1;^Eukaryota; Metazoa; Chordata; Craniata; Vertebrata; Euteleostomi; Actinopterygii; Neopterygii; Teleostei; Ostariophysi; C	PF00400.27^WD40^WD domain, G-beta repeat^9-44^E:7.8e-07`PF00400.27^WD40^WD domain, G-beta repeat^59-92^E:5e-10`PF00400.27^WD40^WD domain, G-beta repeat^100-134^E:7.5e-11`PF00400.27^WD40^WD domain, G-beta repeat^141-179^E:4.8e-11`PF00400.27^WD40^WD domain,	.	.	COG2319^FOG: WD40 repeat	GO:0005737^cellular_component^cytoplasm`GO:0001525^biological_process^angiogenesis`GO:0060027^biological_process^convergent extension involved in gastrulation`GO:0030178^biological_process^negative regulation of Wnt receptor signaling pathway`GO:2000543^b
comp12744_c1	-6.06906	3.34696	3.17208e-18	8.11587e-16	663	sp|O04386|TBB_CHLIN^O04386^Q:22-663,H:1-214^94.39%ID^E:4e-139^RecName: Full=Tubulin beta chain;^Eukaryota; Viridiplantae; Chlorophyta; Chlorophyceae; Chlamydomonadales; Chlamydomonadaceae; Chlamydomonas	.	cds.comp12744_c1_seq1|m.30451	22-663[+]	sp|O04386|TBB_CHLIN^O04386^Q:1-214,H:1-214^94.39%ID^E:1e-140^RecName: Full=Tubulin beta chain;^Eukaryota; Viridiplantae; Chlorophyta; Chlorophyceae; Chlamydomonadales; Chlamydomonadaceae; Chlamydomonas	PF10644.4^Misat_Myo_SegII^Misato Segment II myosin-like domain^1-76^E:5.8e-06`PF00091.20^Tubulin^Tubulin/FtsZ family, GTPase domain^3-211^E:9.8e-72	.	.	.	GO:0005737^cellular_component^cytoplasm`GO:0005874^cellular_component^microtubule`GO:0005525^molecular_function^GTP binding`GO:0003924^molecular_function^GTPase activity`GO:0005198^molecular_function^structural molecule activity`GO:0007018^biological_proc
comp26100_c0	-2.33689	1.18972	0.000513266	0.0055802	1078	sp|F1MBP6|KLHL3_BOVIN^F1MBP6^Q:1077-373,H:326-544^26.89%ID^E:7e-14^RecName: Full=Kelch-like protein 3;^Eukaryota; Metazoa; Chordata; Craniata; Vertebrata; Euteleostomi; Mammalia; Eutheria; Laurasiatheria; Cetartiodactyla; Ruminantia; Pecora; Bovidae; Bovi	.	cds.comp26100_c0_seq1|m.54072	151-1077[-]	sp|F1MBP6|KLHL3_BOVIN^F1MBP6^Q:1-235,H:326-544^26.89%ID^E:2e-14^RecName: Full=Kelch-like protein 3;^Eukaryota; Metazoa; Chordata; Craniata; Vertebrata; Euteleostomi; Mammalia; Eutheria; Laurasiatheria; Cetartiodactyla; Ruminantia; Pecora; Bovidae; Bovinae	PF13418.1^Kelch_4^Galactose oxidase, central domain^64-90^E:3.1e-05`PF01344.20^Kelch_1^Kelch motif^165-204^E:6.3e-07`PF13418.1^Kelch_4^Galactose oxidase, central domain^165-207^E:8e-05	.	.	.	GO:0005856^cellular_component^cytoskeleton`GO:0005829^cellular_component^cytosol`GO:0072156^biological_process^distal tubule morphogenesis`GO:0016567^biological_process^protein ubiquitination`GO:0070294^biological_process^renal sodium ion absorption
comp2723_c0	-4.15165	0.217325	2.34107e-06	5.67924e-05	964	sp|C5PGK9|SUB7A_COCP7^C5PGK9^Q:863-3,H:31-329^43.97%ID^E:5e-70^RecName: Full=Subtilisin-like protease CPC735_050320;^Eukaryota; Fungi; Dikarya; Ascomycota; Pezizomycotina; Eurotiomycetes; Eurotiomycetidae; Onygenales; mitosporic Onygenales; Coccidioides	.	cds.comp2723_c0_seq1|m.3460	3-953[+]	.	.	.	.	.	.
comp25028_c0	-5.33561	0.077038	2.3104e-06	5.61548e-05	1798	sp|B2RJX3|PTP_PORG3^B2RJX3^Q:1213-1779,H:298-480^29.32%ID^E:7e-13^RecName: Full=Prolyl tripeptidyl peptidase;^Bacteria; Bacteroidetes; Bacteroidia; Bacteroidales; Porphyromonadaceae; Porphyromonas	.	cds.comp25028_c0_seq1|m.53054	46-1797[+]	sp|B2RJX3|PTP_PORG3^B2RJX3^Q:390-578,H:298-480^29.32%ID^E:2e-12^RecName: Full=Prolyl tripeptidyl peptidase;^Bacteria; Bacteroidetes; Bacteroidia; Bacteroidales; Porphyromonadaceae; Porphyromonas	PF00930.16^DPPIV_N^Dipeptidyl peptidase IV (DPP IV) N-terminal region^201-544^E:5.6e-39	sigP:1^19^0.831^YES	.	COG1506^Dipeptidyl aminopeptidases/acylaminoacyl-peptidases	GO:0016020^cellular_component^membrane`GO:0004177^molecular_function^aminopeptidase activity`GO:0008236^molecular_function^serine-type peptidase activity`GO:0006508^biological_process^proteolysis
comp23039_c0	-6.94397	2.26785	1.53278e-17	3.52245e-15	1062	sp|A4RGT4|MEP1_MAGO7^A4RGT4^Q:1047-193,H:5-281^41.78%ID^E:1e-58^RecName: Full=Extracellular metalloprotease MGG_08041;^Eukaryota; Fungi; Dikarya; Ascomycota; Pezizomycotina; Sordariomycetes; Sordariomycetidae; Magnaporthales; Magnaporthaceae; Magnaporthe	.	cds.comp23039_c0_seq1|m.51003	190-1038[-]	sp|A4RGT4|MEP1_MAGO7^A4RGT4^Q:55-282,H:56-281^46.12%ID^E:6e-59^RecName: Full=Extracellular metalloprotease MGG_08041;^Eukaryota; Fungi; Dikarya; Ascomycota; Pezizomycotina; Sordariomycetes; Sordariomycetidae; Magnaporthales; Magnaporthaceae; Magnaporthe	PF05572.8^Peptidase_M43^Pregnancy-associated plasma protein-A^157-275^E:1.4e-16	sigP:1^19^0.519^YES	.	NOG128309^Protein involved in cell differentiation	GO:0005576^cellular_component^extracellular region`GO:0046872^molecular_function^metal ion binding`GO:0008237^molecular_function^metallopeptidase activity`GO:0052051^biological_process^interaction with host via protein secreted by type II secretion system
comp18784_c0	-6.73275	2.54684	4.68765e-18	1.14588e-15	1405	sp|A1CIA7|ORYZ_ASPCL^A1CIA7^Q:1316-183,H:24-399^43.22%ID^E:4e-77^RecName: Full=Alkaline protease 1;^Eukaryota; Fungi; Dikarya; Ascomycota; Pezizomycotina; Eurotiomycetes; Eurotiomycetidae; Eurotiales; Trichocomaceae; mitosporic Trichocomaceae; Aspergillus	.	cds.comp18784_c0_seq1|m.46011	126-1403[+]	.	.	.	.	.	.
comp14625_c0	-5.64865	3.91374	8.1485e-39	1.30301e-35	1154	.	.	cds.comp14625_c0_seq1|m.40240	3-1154[-]	.	.	sigP:1^21^0.923^YES	ExpAA=20.42^PredHel=1^Topology=i9-28o	.	.
comp12556_c0	-5.03006	4.125	7.63452e-31	7.14628e-28	1379	.	.	.	.	.	.	.	.	.	.
comp13379_c0	-4.4015	3.46627	1.06646e-28	8.70822e-26	1350	.	.	.	.	.	.	.	.	.	.
comp14932_c0	-3.79041	4.80825	3.91761e-28	2.89135e-25	647	.	.	.	.	.	.	.	.	.	.
comp13513_c0	-3.76113	10.4085	1.62713e-25	8.79521e-23	824	.	.	.	.	.	.	.	.	.	.
comp22976_c0	-3.53835	3.40867	2.86931e-24	1.32673e-21	2292	.	.	cds.comp22976_c0_seq1|m.50930	1664-2290[-]	.	.	.	.	.	.
comp3320_c0	-5.57328	2.72043	4.04719e-22	1.41203e-19	2094	.	.	cds.comp3320_c0_seq1|m.4755	4-1836[-]	.	.	.	.	.	.
comp13456_c2	-2.4873	7.60129	2.80243e-20	8.67353e-18	4113	.	.	cds.comp13456_c2_seq1|m.35785	327-2345[+]	.	.	.	.	.	.
comp14055_c0	-2.60481	5.32605	3.49284e-19	9.72184e-17	1127	.	.	.	.	.	.	.	.	.	.
comp6390_c0	-6.63689	2.83988	4.78403e-19	1.31144e-16	2815	.	.	cds.comp6390_c0_seq1|m.10632	53-2815[-]	.	.	sigP:1^26^0.805^YES	ExpAA=20.17^PredHel=1^Topology=o887-904i	.	.
comp11469_c2	-2.41045	6.43355	1.84673e-18	4.88785e-16	2015	.	.	.	.	.	.	.	.	.	.
comp8057_c0	-2.41925	5.99142	2.0157e-18	5.29854e-16	1589	.	.	cds.comp8057_c0_seq1|m.14676	1191-1589[-]	.	PF00111.22^Fer2^2Fe-2S iron-sulfur cluster binding domain^72-113^E:4.3e-06	.	ExpAA=22.57^PredHel=1^Topology=o20-42i	.	.
comp16406_c0	-2.9192	3.06127	3.45015e-17	7.51914e-15	566	.	.	.	.	.	.	.	.	.	.
comp4056_c0	-2.3018	5.15098	1.01303e-16	2.09022e-14	423	.	.	.	.	.	.	.	.	.	.
comp11810_c0	-5.89352	1.27462	1.07513e-16	2.2065e-14	1062	.	.	cds.comp11810_c0_seq1|m.25655	5-1060[-]	.	.	.	.	.	.
comp15427_c0	-2.05365	5.49371	1.42771e-16	2.89907e-14	507	.	.	.	.	.	.	.	.	.	.
comp18010_c0	-2.19688	4.03504	9.44993e-16	1.71881e-13	745	.	.	.	.	.	.	.	.	.	.
comp10829_c0	-2.06664	7.47381	6.8794e-15	1.12828e-12	1248	.	.	.	.	.	.	.	.	.	.
comp3891_c1	-2.76926	2.87333	8.12379e-15	1.30998e-12	666	.	.	.	.	.	.	.	.	.	.
comp8237_c0	-2.55453	4.12613	8.2891e-15	1.3255e-12	883	.	.	.	.	.	.	.	.	.	.
comp10572_c1	-2.23954	4.85331	8.87263e-15	1.41292e-12	1716	.	.	.	.	.	.	.	.	.	.
comp14375_c0	-3.00834	2.58882	1.55725e-14	2.36222e-12	511	.	.	.	.	.	.	.	.	.	.
comp20287_c0	-2.23844	4.77654	1.59562e-14	2.39205e-12	1781	.	.	cds.comp20287_c0_seq1|m.47816	367-1779[-]	.	.	.	.	.	.
comp17160_c0	-5.8716	1.72243	1.69202e-14	2.51349e-12	551	.	.	.	.	.	.	.	.	.	.
comp17897_c0	-2.81415	2.83631	1.69432e-14	2.51349e-12	350	.	.	.	.	.	.	.	.	.	.
comp12559_c0	-4.5699	1.94723	1.70282e-14	2.51349e-12	976	.	.	.	.	.	.	.	.	.	.
comp2960_c0	-2.29523	4.10438	3.15698e-14	4.42185e-12	568	.	.	.	.	.	.	.	.	.	.
comp16211_c0	-2.74218	4.87989	6.02211e-14	8.02488e-12	945	.	.	.	.	.	.	.	.	.	.
comp34244_c0	-8.37498	1.14539	9.90324e-14	1.28836e-11	856	.	.	cds.comp34244_c0_seq1|m.60395	3-854[-]	.	PF00053.19^Laminin_EGF^Laminin EGF-like (Domains III and V)^1-21^E:0.0027`PF12661.2^hEGF^Human growth factor-like EGF^63-74^E:0.0098	.	.	.	.
comp13456_c16	-2.39158	4.7094	1.19662e-13	1.53592e-11	819	.	.	.	.	.	.	.	.	.	.
comp31573_c0	-2.41821	3.36879	1.45689e-13	1.85141e-11	1043	.	.	cds.comp31573_c0_seq1|m.58504	105-989[+]	.	PF01822.14^WSC^WSC domain^52-130^E:7.2e-15`PF01822.14^WSC^WSC domain^150-229^E:2.8e-12	sigP:1^17^0.633^YES	.	.	.
comp10485_c1	-2.3361	4.33246	1.5501e-13	1.95691e-11	579	.	.	.	.	.	.	.	.	.	.
comp14148_c1	-2.04146	6.85425	1.84098e-13	2.30141e-11	1956	.	.	.	.	.	.	.	.	.	.
comp10970_c1	-2.70958	2.77431	2.08794e-13	2.60166e-11	654	.	.	.	.	.	.	.	.	.	.
comp10572_c0	-2.00976	4.4287	2.19266e-13	2.6885e-11	1431	.	.	cds.comp10572_c0_seq1|m.21368	186-1430[-]	.	PF00467.24^KOW^KOW motif^348-378^E:1.9e-05	.	.	.	.
comp11766_c0	-2.59821	6.22139	3.06684e-13	3.72465e-11	1795	.	.	cds.comp11766_c0_seq1|m.25488	911-1795[-]	.	PF01789.11^PsbP^PsbP^132-276^E:7.4e-08	.	.	.	.
comp9044_c0	-2.1475	5.45627	4.44154e-13	5.24484e-11	1277	.	.	.	.	.	.	.	.	.	.
comp36619_c0	-9.22415	1.97173	4.86225e-13	5.72404e-11	887	.	.	.	.	.	.	.	.	.	.
comp19010_c0	-2.33059	4.3595	7.96744e-13	9.26589e-11	1121	.	.	.	.	.	.	.	.	.	.
comp15642_c0	-2.15582	5.83493	8.88154e-13	1.02667e-10	1195	.	.	.	.	.	.	.	.	.	.
comp10058_c0	-2.46134	6.64062	1.03611e-12	1.19411e-10	1978	.	.	cds.comp10058_c0_seq1|m.19629	609-1751[-]	.	PF14240.1^YHYH^YHYH protein^106-275^E:3.1e-22	sigP:1^21^0.858^YES	.	.	.
comp24077_c0	-6.35378	2.16949	1.04761e-12	1.20375e-10	1787	.	.	cds.comp24077_c0_seq1|m.52099	1-1674[+]	.	.	.	.	.	.
comp21101_c0	-2.18027	3.25743	1.61312e-12	1.80491e-10	459	.	.	.	.	.	.	.	.	.	.
comp11928_c0	-2.09252	5.71401	2.03031e-12	2.22627e-10	803	.	.	.	.	.	.	.	.	.	.
comp11945_c1	-2.24645	4.82697	3.89859e-12	4.1446e-10	730	.	.	.	.	.	.	.	.	.	.
comp20142_c0	-2.31828	3.4853	5.93145e-12	6.10287e-10	824	.	.	cds.comp20142_c0_seq1|m.47625	223-822[-]	.	.	.	.	.	.
comp2315_c0	-2.18131	3.63732	6.46463e-12	6.5984e-10	1458	.	.	cds.comp2315_c0_seq1|m.2743	759-1457[-]	.	.	.	ExpAA=97.11^PredHel=4^Topology=i45-67o82-104i117-139o176-198i	.	.
comp13581_c0	-2.6204	7.26625	6.56248e-12	6.6805e-10	1764	.	.	.	.	.	.	.	.	.	.
comp16541_c0	-2.4653	2.83099	9.78016e-12	9.64892e-10	892	.	.	.	.	.	.	.	.	.	.
comp2813_c0	-2.31425	3.86015	1.31472e-11	1.26457e-09	1427	.	.	.	.	.	.	.	.	.	.
comp7278_c0	-2.5693	4.26589	1.37758e-11	1.31515e-09	1534	.	.	cds.comp7278_c0_seq2|m.12602	351-1130[+]	.	.	sigP:1^19^0.766^YES	.	.	.
comp7592_c0	-2.40624	6.83329	1.63932e-11	1.52703e-09	1149	.	.	.	.	.	.	.	.	.	.
comp3698_c0	-2.72526	5.2536	1.79797e-11	1.65078e-09	1326	.	.	.	.	.	.	.	.	.	.
comp6273_c0	-3.84542	2.85644	2.12621e-11	1.91999e-09	1204	.	.	cds.comp6273_c0_seq1|m.10394	674-1204[-]	.	.	.	ExpAA=91.72^PredHel=4^Topology=o23-45i50-72o123-145i152-174o	.	.
comp23175_c0	-2.33784	2.97152	2.22532e-11	2.00008e-09	1295	.	.	cds.comp23175_c0_seq1|m.51146	177-1295[-]	.	.	.	ExpAA=69.12^PredHel=3^Topology=o20-42i132-154o169-184i	.	.
comp23068_c0	-5.59302	1.47844	2.51081e-11	2.22028e-09	1099	.	.	cds.comp23068_c0_seq1|m.51039	2-937[+]	.	PF07974.8^EGF_2^EGF-like domain^278-303^E:2.6e-05	.	.	.	.
comp22778_c0	-7.86924	0.691376	2.87945e-11	2.523e-09	2224	.	.	cds.comp22778_c0_seq1|m.50691	15-2072[+]	.	PF09851.4^SHOCT^Short C-terminal domain^41-68^E:1.3e-05	sigP:1^19^0.864^YES	ExpAA=17.07^PredHel=1^Topology=i5-22o	.	.
comp32271_c0	-2.84243	2.55222	3.26364e-11	2.84018e-09	530	.	.	cds.comp32271_c0_seq1|m.59025	1-387[-]	.	.	sigP:1^21^0.715^YES	.	.	.
comp8850_c0	-8.04544	0.856047	3.77517e-11	3.2705e-09	586	.	.	cds.comp8850_c0_seq1|m.16540	3-461[+]	.	.	.	.	.	.
comp6489_c0	-2.11564	5.70555	3.91417e-11	3.36058e-09	423	.	.	cds.comp6489_c0_seq1|m.10817	2-421[-]	.	PF06549.7^DUF1118^Protein of unknown function (DUF1118)^75-136^E:1.1e-06	.	ExpAA=22.16^PredHel=1^Topology=o25-47i	.	.
comp20126_c0	-2.4062	3.00071	4.62641e-11	3.85984e-09	406	.	.	.	.	.	.	.	.	.	.
comp550_c0	-5.1062	1.37369	5.55977e-11	4.55925e-09	944	.	.	cds.comp550_c0_seq1|m.492	117-944[-]	.	PF00053.19^Laminin_EGF^Laminin EGF-like (Domains III and V)^246-273^E:0.0014	.	.	.	.
comp6801_c0	-2.59141	6.18177	6.60785e-11	5.36144e-09	1802	.	.	.	.	.	.	.	.	.	.
comp7236_c0	-2.12816	3.792	6.7856e-11	5.49405e-09	3100	.	.	cds.comp7236_c0_seq1|m.12517	1886-2998[-]	.	.	sigP:1^19^0.602^YES	.	.	.
comp16936_c0	-2.94487	4.00376	8.19087e-11	6.53532e-09	612	.	.	cds.comp16936_c0_seq1|m.43495	213-536[+]	.	.	.	.	.	.
comp17935_c0	-2.66585	4.17461	8.52652e-11	6.76097e-09	595	.	.	.	.	.	.	.	.	.	.
comp13623_c0	-2.48941	7.50079	9.38425e-11	7.3201e-09	1611	.	.	.	.	.	.	.	.	.	.
comp9290_c0	-2.33224	2.83957	1.09507e-10	8.473e-09	559	.	.	cds.comp9290_c0_seq1|m.17596	181-558[-]	.	.	.	.	.	.
comp15901_c0	-6.90609	1.47654	1.12998e-10	8.70814e-09	437	.	.	.	.	.	.	.	.	.	.
comp13432_c1	-2.46727	7.72894	1.32165e-10	1.00913e-08	1005	.	.	cds.comp13432_c1_seq1|m.35553	1-957[+]	.	.	sigP:1^24^0.866^YES	.	.	.
comp10225_c0	-2.69766	2.03596	1.36118e-10	1.03444e-08	1149	.	.	.	.	.	.	.	.	.	.
comp18312_c0	-6.16214	0.801781	2.26985e-10	1.63438e-08	3492	.	.	cds.comp18312_c0_seq1|m.45385	240-3491[-]	.	.	.	.	.	.
comp20674_c0	-4.03203	0.922135	2.40436e-10	1.71196e-08	669	.	.	.	.	.	.	.	.	.	.
comp14406_c0	-2.10735	3.24077	2.60628e-10	1.84887e-08	1862	.	.	.	.	.	.	.	.	.	.
comp19223_c0	-2.49499	2.89958	2.62814e-10	1.86093e-08	1495	.	.	cds.comp19223_c0_seq1|m.46552	3-1493[-]	.	.	.	.	.	.
comp9441_c0	-2.68874	4.55343	2.777e-10	1.95552e-08	1224	.	.	.	.	.	.	.	.	.	.
comp3356_c0	-2.12703	5.95407	3.91055e-10	2.65627e-08	1058	.	.	.	.	.	.	.	.	.	.
comp17872_c0	-2.49084	2.99308	3.98614e-10	2.69806e-08	531	.	.	.	.	.	.	.	.	.	.
comp9845_c0	-2.70489	2.27354	4.34311e-10	2.91909e-08	558	.	.	.	.	.	.	.	.	.	.
comp24731_c0	-2.77778	1.99069	5.18562e-10	3.43127e-08	1565	.	.	cds.comp24731_c0_seq1|m.52735	1022-1564[-]	.	.	.	.	.	.
comp22294_c0	-2.56037	2.55586	5.22869e-10	3.44197e-08	2501	.	.	cds.comp22294_c0_seq1|m.50135	775-2499[-]	.	.	.	.	.	.
comp6273_c1	-3.6009	3.57506	6.02437e-10	3.88577e-08	1274	.	.	.	.	.	.	.	.	.	.
comp36897_c0	-4.72614	0.698799	6.15728e-10	3.95819e-08	301	.	.	cds.comp36897_c0_seq1|m.62407	1-300[+]	.	.	.	.	.	.
comp17841_c0	-2.19317	4.0703	6.61237e-10	4.22245e-08	1169	.	.	.	.	.	.	.	.	.	.
comp20600_c0	-2.34603	3.1446	6.73639e-10	4.28435e-08	401	.	.	.	.	.	.	.	.	.	.
comp20689_c0	-2.36777	3.15234	8.21241e-10	5.11649e-08	971	.	.	.	.	.	.	.	.	.	.
comp7472_c0	-8.15933	0.938861	8.2518e-10	5.1327e-08	998	.	.	cds.comp7472_c0_seq1|m.13114	41-997[-]	.	.	.	.	.	.
comp13282_c0	-2.4326	2.14485	1.06487e-09	6.47663e-08	834	.	.	.	.	.	.	.	.	.	.
comp7524_c0	-2.14052	8.62474	1.16275e-09	7.01633e-08	3173	.	.	cds.comp7524_c0_seq1|m.13238	2069-3172[-]	.	.	.	.	.	.
comp11318_c0	-4.04603	1.47094	1.20695e-09	7.27161e-08	1616	.	.	cds.comp11318_c0_seq3|m.23899	176-1078[+]	.	.	.	.	.	.
comp1831_c0	-4.80156	1.10609	1.52308e-09	8.97891e-08	922	.	.	cds.comp1831_c0_seq1|m.1758	22-693[+]	.	.	.	.	.	.
comp9101_c0	-2.09748	3.09236	1.57423e-09	9.25204e-08	1149	.	.	cds.comp9101_c0_seq1|m.17125	690-1148[-]	.	.	.	.	.	.
comp12581_c0	-2.00512	2.87184	1.64044e-09	9.58245e-08	346	.	.	.	.	.	.	.	.	.	.
comp15081_c0	-2.54152	4.22941	1.6789e-09	9.77738e-08	643	.	.	.	.	.	.	.	.	.	.
comp3817_c0	-3.11088	1.32833	1.69729e-09	9.85456e-08	616	.	.	.	.	.	.	.	.	.	.
comp17367_c0	-2.03441	4.17796	1.77334e-09	1.02496e-07	1202	.	.	cds.comp17367_c0_seq1|m.44136	293-1183[+]	.	PF06337.7^DUSP^DUSP domain^45-129^E:5.4e-07	.	.	.	.
comp9791_c0	-2.10679	6.33856	2.01532e-09	1.15784e-07	436	.	.	.	.	.	.	.	.	.	.
comp21172_c0	-8.32766	1.08655	2.42337e-09	1.35773e-07	634	.	.	cds.comp21172_c0_seq1|m.48868	174-632[-]	.	.	.	.	.	.
comp10340_c0	-2.74208	2.96885	2.7863e-09	1.53639e-07	507	.	.	.	.	.	.	.	.	.	.
comp26890_c0	-2.35507	2.93764	2.904e-09	1.5967e-07	850	.	.	cds.comp26890_c0_seq1|m.54711	1-798[+]	.	.	.	ExpAA=27.42^PredHel=1^Topology=i25-47o	.	.
comp6359_c0	-2.55015	2.52787	3.57863e-09	1.94533e-07	1090	.	.	.	.	.	.	.	.	.	.
comp6822_c0	-2.19917	4.45716	3.88545e-09	2.09727e-07	722	.	.	.	.	.	.	.	.	.	.
comp19997_c0	-7.41794	0.30327	4.62085e-09	2.45142e-07	504	.	.	.	.	.	.	.	.	.	.
comp11246_c1	-2.29055	4.1667	4.95796e-09	2.59314e-07	1062	.	.	.	.	.	.	.	.	.	.
comp13244_c6	-2.63697	4.25294	5.83978e-09	2.99224e-07	1808	.	.	cds.comp13244_c6_seq1|m.34164	1-720[+]	.	.	.	ExpAA=68.07^PredHel=3^Topology=o44-66i79-101o136-158i	.	.
comp6686_c0	-2.37267	4.38172	5.87009e-09	2.99976e-07	1267	.	.	.	.	.	.	.	.	.	.
comp6532_c0	-7.43613	0.304614	6.09426e-09	3.10193e-07	314	.	.	cds.comp6532_c0_seq1|m.10866	1-312[+]	.	.	.	.	.	.
comp24991_c0	-5.6953	0.393276	6.28254e-09	3.18089e-07	872	.	.	cds.comp24991_c0_seq1|m.53013	246-872[-]	sp|P26583|HMGB2_HUMAN^P26583^Q:59-206,H:3-157^31.45%ID^E:1e-12^RecName: Full=High mobility group protein B2;^Eukaryota; Metazoa; Chordata; Craniata; Vertebrata; Euteleostomi; Mammalia; Eutheria; Euarchontoglires; Primates; Haplorrhini; Catarrhini; Hominid	PF09011.5^DUF1898^Domain of unknown function (DUF1898)^65-126^E:3.1e-10`PF00505.14^HMG_box^HMG (high mobility group) box^68-126^E:2.9e-13`PF09011.5^DUF1898^Domain of unknown function (DUF1898)^140-206^E:2.2e-10`PF00505.14^HMG_box^HMG (high mobility group)	.	.	COG5648^Chromatin-associated proteins containing the HMG domain	GO:0000793^cellular_component^condensed chromosome`GO:0005615^cellular_component^extracellular space`GO:0005654^cellular_component^nucleoplasm`GO:0048471^cellular_component^perinuclear region of cytoplasm`GO:0043234^cellular_component^protein complex`GO:0
comp33839_c0	-5.85353	0.520355	7.39648e-09	3.69612e-07	533	.	.	cds.comp33839_c0_seq1|m.60088	51-503[-]	.	.	sigP:1^19^0.581^YES	.	.	.
comp11111_c0	-2.47765	2.35711	8.31576e-09	4.11797e-07	742	.	.	.	.	.	.	.	.	.	.
comp2885_c0	-2.71103	1.73749	9.70814e-09	4.74623e-07	1203	.	.	.	.	.	.	.	.	.	.
comp9948_c0	-2.11665	4.77552	1.0444e-08	5.06724e-07	603	.	.	.	.	.	.	.	.	.	.
comp18769_c0	-2.99955	3.46156	1.08454e-08	5.24211e-07	2196	.	.	.	.	.	.	.	.	.	.
comp25498_c0	-2.73937	2.55846	1.32441e-08	6.25965e-07	1637	.	.	.	.	.	.	.	.	.	.
comp7554_c0	-3.06361	1.1875	1.59016e-08	7.38826e-07	575	.	.	.	.	.	.	.	.	.	.
comp10215_c0	-2.05754	5.61915	1.83833e-08	8.33941e-07	933	.	.	cds.comp10215_c0_seq2|m.20172	312-752[-]	.	.	.	.	.	.
comp30820_c0	-4.06208	1.28663	1.90167e-08	8.55772e-07	1059	.	.	cds.comp30820_c0_seq1|m.57913	2-1057[+]	.	PF13229.1^Beta_helix^Right handed beta helix region^227-351^E:2e-09	.	.	.	.
comp2514_c0	-2.11269	3.09095	2.22945e-08	9.8801e-07	1035	.	.	.	.	.	.	.	.	.	.
comp6182_c0	-2.01509	4.1334	3.19629e-08	1.36328e-06	615	.	.	cds.comp6182_c0_seq1|m.10233	1-615[+]	.	.	.	.	.	.
comp10500_c0	-2.28625	2.83693	3.49915e-08	1.4741e-06	391	.	.	.	.	.	.	.	.	.	.
comp12522_c0	-6.15615	0.793646	3.65765e-08	1.53079e-06	1342	.	.	.	.	.	.	.	.	.	.
comp27052_c0	-5.21638	1.12412	3.97306e-08	1.6502e-06	434	.	.	cds.comp27052_c0_seq1|m.54826	114-434[-]	.	.	.	.	.	.
comp36501_c0	-7.93353	0.726381	4.50767e-08	1.8443e-06	1061	.	.	cds.comp36501_c0_seq1|m.62131	1-1059[-]	sp|Q55G75|Y7786_DICDI^Q55G75^Q:2-338,H:201-524^19.3%ID^E:7e-11^RecName: Full=PH domain-containing protein DDB_G0267786;^Eukaryota; Amoebozoa; Mycetozoa; Dictyosteliida; Dictyostelium	.	.	.	NOG46977^Family with sequence similarity 129, member B protein	GO:0005543^molecular_function^phospholipid binding
comp16137_c0	-2.50093	2.42644	5.01571e-08	2.02838e-06	973	.	.	.	.	.	.	.	.	.	.
comp13312_c0	-2.05489	6.19744	5.34916e-08	2.15641e-06	1960	.	.	cds.comp13312_c0_seq1|m.34731	2-517[+]	.	.	.	.	.	.
comp7555_c0	-4.34515	0.385071	5.95826e-08	2.36469e-06	449	.	.	.	.	.	.	.	.	.	.
comp10468_c0	-3.60254	0.903066	6.10917e-08	2.40964e-06	1040	.	.	.	.	.	.	.	.	.	.
comp21880_c0	-2.6783	1.58092	6.70698e-08	2.61055e-06	671	.	.	.	.	.	.	.	.	.	.
comp6833_c0	-5.42927	0.823665	7.44013e-08	2.86972e-06	377	.	.	cds.comp6833_c0_seq1|m.11539	3-377[+]	.	.	.	.	.	.
comp22508_c0	-7.99823	0.780875	9.18668e-08	3.44659e-06	1264	.	.	cds.comp22508_c0_seq1|m.50405	200-1264[-]	.	PF03842.8^Silic_transp^Silicon transporter^3-68^E:1.4e-07`PF03842.8^Silic_transp^Silicon transporter^90-286^E:7.9e-26	.	ExpAA=142.43^PredHel=7^Topology=i2-24o44-66i94-116o126-148i188-210o220-242i263-285o	.	.
comp6693_c0	-6.99935	-0.0538578	9.80626e-08	3.65738e-06	561	.	.	cds.comp6693_c0_seq1|m.11219	52-540[-]	.	.	sigP:1^15^0.892^YES	.	.	.
comp8756_c0	-7.90111	0.695662	1.00558e-07	3.73591e-06	1002	.	.	.	.	.	.	.	.	.	.
comp23578_c0	-5.24836	0.0368852	1.00749e-07	3.73939e-06	1058	.	.	cds.comp23578_c0_seq1|m.51595	1-1056[+]	.	.	.	.	.	.
comp8491_c0	-2.24784	3.75153	1.00872e-07	3.74034e-06	553	.	.	.	.	.	.	.	.	.	.
comp20345_c0	-2.17392	1.99209	1.15739e-07	4.21026e-06	660	.	.	.	.	.	.	.	.	.	.
comp19760_c0	-2.30616	2.80638	1.36698e-07	4.85899e-06	1738	.	.	.	.	.	.	.	.	.	.
comp7464_c0	-2.95231	1.59494	1.4969e-07	5.26082e-06	433	.	.	cds.comp7464_c0_seq1|m.13089	2-433[+]	.	.	.	.	.	.
comp17857_c0	-2.01371	3.55268	1.53132e-07	5.35724e-06	701	.	.	.	.	.	.	.	.	.	.
comp14905_c0	-2.18706	4.41938	1.55458e-07	5.42874e-06	1001	.	.	.	.	.	.	.	.	.	.
comp9561_c0	-2.6352	1.38418	1.63429e-07	5.68638e-06	1328	.	.	.	.	.	.	.	.	.	.
comp9267_c0	-2.12668	2.63214	2.17722e-07	7.33604e-06	551	.	.	.	.	.	.	.	.	.	.
comp1946_c0	-4.76869	1.06422	2.34441e-07	7.81022e-06	2252	.	.	cds.comp1946_c0_seq1|m.1993	281-2251[-]	.	.	.	.	.	.
comp22929_c0	-3.5569	1.13442	2.46922e-07	8.16927e-06	1284	.	.	cds.comp22929_c0_seq1|m.50875	2-391[+]	.	.	.	ExpAA=65.18^PredHel=3^Topology=i7-29o44-63i76-98o	.	.
comp19220_c0	-4.7776	0.732569	2.79968e-07	9.14435e-06	1799	.	.	cds.comp19220_c0_seq1|m.46549	76-1797[+]	.	.	sigP:1^29^0.76^YES	ExpAA=17.17^PredHel=1^Topology=i7-24o	.	.
comp10723_c0	-6.69785	-0.286847	2.91651e-07	9.46999e-06	897	.	.	cds.comp10723_c0_seq1|m.21841	78-896[-]	.	PF00053.19^Laminin_EGF^Laminin EGF-like (Domains III and V)^243-266^E:0.018	.	.	.	.
comp10741_c0	-2.1241	4.04001	3.14645e-07	1.00797e-05	1830	.	.	.	.	.	.	.	.	.	.
comp3201_c1	-2.00293	3.08565	3.22632e-07	1.03097e-05	556	.	.	.	.	.	.	.	.	.	.
comp18853_c0	-3.08279	1.49648	3.45375e-07	1.09635e-05	1060	.	.	.	.	.	.	.	.	.	.
comp20239_c0	-3.11559	0.897849	3.53671e-07	1.11806e-05	869	.	.	.	.	.	.	.	.	.	.
comp17323_c0	-3.59723	0.352677	4.1022e-07	1.27374e-05	458	.	.	.	.	.	.	.	.	.	.
comp20143_c0	-2.08802	2.06468	4.42137e-07	1.35638e-05	1034	.	.	cds.comp20143_c0_seq1|m.47627	3-932[+]	.	.	.	.	.	.
comp19736_c0	-5.56484	0.263952	4.71743e-07	1.44124e-05	2244	.	.	cds.comp19736_c0_seq1|m.47151	3-2243[-]	.	.	.	.	.	.
comp30052_c0	-2.80528	0.786918	5.20731e-07	1.56742e-05	816	.	.	.	.	.	.	.	.	.	.
comp28796_c0	-2.50373	1.74519	5.4016e-07	1.61703e-05	745	.	.	.	.	.	.	.	.	.	.
comp20499_c0	-2.64638	1.89205	5.82475e-07	1.73289e-05	1279	.	.	.	.	.	.	.	.	.	.
comp11097_c0	-2.15237	5.62839	6.04838e-07	1.78833e-05	1615	.	.	cds.comp11097_c0_seq1|m.23133	3-1313[+]	.	.	.	.	.	.
comp20050_c0	-4.80636	0.321712	6.07423e-07	1.79459e-05	2318	.	.	cds.comp20050_c0_seq1|m.47521	1-2139[+]	.	PF05658.9^Hep_Hag^Hep_Hag^596-620^E:6.8e-05	.	.	.	.
comp19612_c0	-2.5472	1.5275	6.56242e-07	1.91087e-05	544	.	.	.	.	.	.	.	.	.	.
comp23387_c0	-2.91566	1.24098	7.22876e-07	2.06725e-05	533	.	.	.	.	.	.	.	.	.	.
comp6634_c2	-2.02487	2.94106	7.47628e-07	2.12537e-05	525	.	.	.	.	.	.	.	.	.	.
comp34191_c0	-3.01168	1.04433	7.49971e-07	2.13045e-05	611	.	.	cds.comp34191_c0_seq1|m.60357	220-609[+]	.	PF00339.24^Arrestin_N^Arrestin (or S-antigen), N-terminal domain^9-128^E:2.3e-09	.	.	.	.
comp20188_c0	-2.1891	1.57465	8.18731e-07	2.29688e-05	352	.	.	.	.	.	.	.	.	.	.
comp11756_c0	-5.04957	0.510595	8.30868e-07	2.32582e-05	1882	.	.	cds.comp11756_c0_seq1|m.25456	154-1881[-]	.	PF12661.2^hEGF^Human growth factor-like EGF^557-568^E:0.011	.	.	.	.
comp1921_c0	-3.46354	0.941587	8.42898e-07	2.35778e-05	460	.	.	.	.	.	.	.	.	.	.
comp14719_c0	-2.00313	3.34153	8.86556e-07	2.45662e-05	714	.	.	.	.	.	.	.	.	.	.
comp18167_c0	-5.23815	0.0225846	9.37113e-07	2.57626e-05	652	.	.	cds.comp18167_c0_seq1|m.45151	118-651[-]	.	.	.	.	.	.
comp13456_c9	-2.39625	10.7986	1.1843e-06	3.15851e-05	4008	.	.	cds.comp13456_c9_seq1|m.35837	1860-3854[-]	.	.	sigP:1^23^0.762^YES	.	.	.
comp18324_c0	-4.8172	0.308105	1.28003e-06	3.37396e-05	2964	.	.	cds.comp18324_c0_seq1|m.45403	2-2878[+]	.	.	.	.	.	.
comp4732_c1	-2.16336	1.71042	1.29703e-06	3.41575e-05	475	.	.	.	.	.	.	.	.	.	.
comp2522_c0	-2.98078	4.37357	1.36813e-06	3.55974e-05	2511	.	.	cds.comp2522_c0_seq1|m.3079	1471-2511[-]	.	PF01822.14^WSC^WSC domain^159-233^E:1.7e-15`PF01822.14^WSC^WSC domain^255-333^E:1e-11	.	.	.	.
comp42202_c0	-5.08717	0.529172	1.39963e-06	3.63394e-05	636	.	.	cds.comp42202_c0_seq1|m.65892	3-635[+]	.	.	.	.	.	.
comp23622_c0	-4.65837	0.613979	1.4579e-06	3.76776e-05	2758	.	.	cds.comp23622_c0_seq1|m.51659	3-2567[+]	.	.	.	.	.	.
comp20266_c0	-2.95791	0.54399	1.58767e-06	4.04592e-05	407	.	.	cds.comp20266_c0_seq1|m.47799	3-407[-]	.	.	.	.	.	.
comp16556_c0	-2.3817	2.09663	1.6507e-06	4.18155e-05	1208	.	.	.	.	.	.	.	.	.	.
comp20626_c0	-4.09871	0.480235	2.06379e-06	5.10336e-05	2856	.	.	cds.comp20626_c0_seq1|m.48197	482-2854[-]	.	.	.	ExpAA=98.47^PredHel=2^Topology=o13-35i42-64o	.	.
comp25316_c0	-2.43202	1.27436	2.17501e-06	5.35496e-05	710	.	.	cds.comp25316_c0_seq1|m.53357	3-710[+]	.	.	.	.	.	.
comp19949_c0	-6.6371	-0.341747	2.23156e-06	5.45533e-05	855	.	.	cds.comp19949_c0_seq1|m.47396	2-805[+]	.	.	.	.	.	.
comp2126_c0	-2.2632	1.46112	2.25793e-06	5.5124e-05	367	.	.	.	.	.	.	.	.	.	.
comp20565_c0	-6.6428	-0.33953	2.43703e-06	5.90084e-05	917	.	.	cds.comp20565_c0_seq1|m.48146	190-897[-]	.	.	sigP:1^23^0.805^YES	.	.	.
comp13037_c1	-2.05776	1.73516	2.48119e-06	6.0002e-05	377	.	.	.	.	.	.	.	.	.	.
comp18616_c0	-2.26354	3.46555	2.69526e-06	6.46897e-05	574	.	.	.	.	.	.	.	.	.	.
comp17878_c0	-5.36512	0.113083	2.69879e-06	6.46934e-05	697	.	.	cds.comp17878_c0_seq1|m.44771	2-571[+]	.	PF04749.12^PLAC8^PLAC8 family^56-142^E:1.2e-06	.	.	.	.
comp22737_c0	-2.29091	2.61891	3.30121e-06	7.73923e-05	539	.	.	cds.comp22737_c0_seq1|m.50641	2-538[+]	.	.	.	.	.	.
comp29037_c0	-6.77849	-0.24088	3.39835e-06	7.93321e-05	696	.	.	cds.comp29037_c0_seq1|m.56547	1-696[+]	.	.	.	.	.	.
comp19034_c0	-4.62983	0.170011	3.76602e-06	8.68583e-05	1612	.	.	cds.comp19034_c0_seq1|m.46303	373-1611[-]	.	.	.	.	.	.
comp45317_c0	-4.28138	-0.100316	3.84187e-06	8.84482e-05	819	.	.	cds.comp45317_c0_seq1|m.67821	1-666[+]	.	.	.	.	.	.
comp20662_c0	-7.15294	0.0473335	3.90015e-06	8.96402e-05	1372	.	.	cds.comp20662_c0_seq1|m.48244	2-1270[+]	.	PF07974.8^EGF_2^EGF-like domain^139-164^E:2.1e-05`PF12661.2^hEGF^Human growth factor-like EGF^212-223^E:0.025`PF07974.8^EGF_2^EGF-like domain^390-415^E:3.1e-05	.	.	.	.
comp2794_c0	-4.48516	1.08887	3.94461e-06	9.04338e-05	2317	.	.	cds.comp2794_c0_seq1|m.3562	1-2154[+]	.	.	.	.	.	.
comp27014_c0	-4.88669	-0.257039	4.51748e-06	0.000101923	797	.	.	cds.comp27014_c0_seq1|m.54793	3-785[+]	.	.	.	.	.	.
comp16673_c0	-5.5715	0.255208	5.18542e-06	0.000114109	978	.	.	cds.comp16673_c0_seq1|m.43169	2-943[+]	.	.	.	.	.	.
comp18484_c0	-4.1276	0.767986	5.55013e-06	0.000120887	1186	.	.	cds.comp18484_c0_seq1|m.45624	240-1184[-]	.	PF01459.17^Porin_3^Eukaryotic porin^24-291^E:3.4e-17	.	.	.	.
comp10239_c0	-2.49516	9.4533	5.78168e-06	0.000125078	2142	.	.	cds.comp10239_c0_seq1|m.20264	2-550[-]	.	.	.	.	.	.
comp13038_c1	-2.41118	1.92916	5.83726e-06	0.000125969	587	.	.	.	.	.	.	.	.	.	.
comp22606_c0	-5.44261	0.155693	5.90836e-06	0.000127031	1599	.	.	cds.comp22606_c0_seq1|m.50501	158-1597[-]	.	.	.	.	.	.
comp41060_c0	-2.07443	1.77121	7.21382e-06	0.0001517	362	.	.	.	.	.	.	.	.	.	.
comp34928_c0	-7.39524	0.244169	7.31421e-06	0.000153474	793	.	.	cds.comp34928_c0_seq1|m.60925	1-792[-]	.	.	.	.	.	.
comp40750_c0	-7.02411	-0.0581809	7.46832e-06	0.000156111	566	.	.	cds.comp40750_c0_seq1|m.64891	3-566[-]	.	.	.	.	.	.
comp6337_c0	-4.51562	0.483949	7.68011e-06	0.000159841	382	.	.	.	.	.	.	.	.	.	.
comp20298_c0	-3.88668	0.00768503	7.7859e-06	0.000160995	929	.	.	cds.comp20298_c0_seq1|m.47835	2-727[+]	.	.	.	.	.	.
comp13617_c0	-2.51872	4.95586	8.27591e-06	0.000170028	398	.	.	.	.	.	.	.	.	.	.
comp21559_c0	-4.32218	-0.0538591	9.58969e-06	0.000193193	311	.	.	cds.comp21559_c0_seq1|m.49299	3-311[-]	.	PF03868.10^Ribosomal_L6e_N^Ribosomal protein L6, N-terminal domain^3-51^E:1.2e-05	.	.	.	.
comp17861_c0	-2.17066	1.17614	9.66595e-06	0.000194525	675	.	.	.	.	.	.	.	.	.	.
comp8114_c0	-2.21286	3.32261	1.16703e-05	0.000229802	618	.	.	.	.	.	.	.	.	.	.
comp17142_c0	-2.96465	0.706615	1.17668e-05	0.000231582	479	.	.	.	.	.	.	.	.	.	.
comp34703_c0	-2.08973	1.18768	1.20616e-05	0.000236414	884	.	.	.	.	.	.	.	.	.	.
comp15707_c0	-2.04705	1.19803	1.46726e-05	0.00027918	351	.	.	.	.	.	.	.	.	.	.
comp2035_c0	-5.45739	0.160996	1.55488e-05	0.000292803	454	.	.	.	.	.	.	.	.	.	.
comp25054_c0	-2.17574	1.34881	1.55913e-05	0.000293172	493	.	.	cds.comp25054_c0_seq1|m.53086	1-492[-]	.	PF03537.8^DUF297^TM1410 hypothetical-related protein^103-162^E:7.7e-13	sigP:1^22^0.459^YES	.	.	.
comp6599_c0	-6.91141	-0.145899	1.7094e-05	0.000317384	1367	.	.	.	.	.	.	.	.	.	.
comp33357_c0	-3.12585	0.524563	1.78216e-05	0.000329142	1039	.	.	.	.	.	.	.	.	.	.
comp41100_c0	-6.84666	-0.200545	1.88863e-05	0.000345976	1002	.	.	cds.comp41100_c0_seq1|m.65143	3-677[-]	.	.	.	.	.	.
comp865_c0	-3.01105	0.279528	1.91594e-05	0.000349722	371	.	.	.	.	.	.	.	.	.	.
comp6101_c0	-6.92627	-0.140077	2.10226e-05	0.000379317	1012	.	.	cds.comp6101_c0_seq1|m.10105	3-1004[+]	.	.	.	.	.	.
comp21128_c0	-6.44781	-0.480452	2.19501e-05	0.000392545	932	.	.	cds.comp21128_c0_seq1|m.48812	236-931[+]	.	.	sigP:1^26^0.794^YES	ExpAA=18.84^PredHel=1^Topology=i7-26o	.	.
comp11253_c5	-2.40047	2.96776	2.2138e-05	0.000395352	387	.	.	.	.	.	.	.	.	.	.
comp9500_c0	-2.15753	1.11544	2.26308e-05	0.000402163	1178	.	.	.	.	.	.	.	.	.	.
comp8654_c0	-4.58888	0.533698	2.44315e-05	0.000427751	1425	.	.	cds.comp8654_c0_seq1|m.16123	86-1423[-]	.	.	.	.	.	.
comp22261_c0	-6.92812	-0.139552	2.61198e-05	0.000451339	1271	.	.	cds.comp22261_c0_seq1|m.50090	228-1271[-]	.	.	.	ExpAA=92.87^PredHel=4^Topology=i48-70o90-112i132-154o309-331i	.	.
comp22500_c0	-3.68088	-0.146454	2.62381e-05	0.000453179	408	.	.	.	.	.	.	.	.	.	.
comp15457_c0	-2.5662	0.892096	2.81883e-05	0.000480592	464	.	.	.	.	.	.	.	.	.	.
comp29448_c0	-4.44037	0.0335699	2.82718e-05	0.000481586	752	.	.	.	.	.	.	.	.	.	.
comp4619_c0	-4.74009	0.23126	2.85595e-05	0.000485841	560	.	.	cds.comp4619_c0_seq1|m.7669	166-558[-]	.	.	sigP:1^27^0.918^YES	ExpAA=40.07^PredHel=2^Topology=i13-30o90-112i	.	.
comp26938_c0	-4.16695	-0.190193	3.58202e-05	0.000593058	1060	.	.	cds.comp26938_c0_seq1|m.54737	1-783[+]	.	.	sigP:1^44^0.473^YES	.	.	.
comp4902_c0	-4.5577	-0.486398	4.17938e-05	0.000675638	636	.	.	cds.comp4902_c0_seq1|m.8244	2-511[+]	.	PF04749.12^PLAC8^PLAC8 family^58-159^E:1.6e-15	.	.	.	.
comp20577_c0	-6.68321	-0.326825	4.2805e-05	0.000689371	846	.	.	.	.	.	.	.	.	.	.
comp22942_c0	-6.22967	-0.632192	4.41213e-05	0.000707009	1471	.	.	cds.comp22942_c0_seq1|m.50895	3-1469[+]	.	.	.	.	.	.
comp38476_c0	-6.05758	-0.751817	4.43873e-05	0.000710382	473	.	.	cds.comp38476_c0_seq1|m.63361	2-472[+]	.	.	.	.	.	.
comp2424_c0	-2.29559	1.5432	4.45718e-05	0.000712444	676	.	.	.	.	.	.	.	.	.	.
comp8440_c0	-2.07367	2.26413	4.50826e-05	0.000719709	455	.	.	.	.	.	.	.	.	.	.
comp42630_c0	-2.76879	0.911273	4.54026e-05	0.000724215	585	.	.	.	.	.	.	.	.	.	.
comp34787_c0	-2.39993	0.828923	4.55426e-05	0.000726146	564	.	.	.	.	.	.	.	.	.	.
comp10341_c0	-3.72666	-0.107528	5.93702e-05	0.000913962	407	.	.	.	.	.	.	.	.	.	.
comp34926_c0	-6.43929	-0.503178	6.50041e-05	0.000988403	755	.	.	cds.comp34926_c0_seq1|m.60923	3-611[+]	.	.	sigP:1^21^0.629^YES	.	.	.
comp24953_c0	-6.49702	-0.464436	6.84565e-05	0.00103312	773	.	.	cds.comp24953_c0_seq1|m.52983	1-498[+]	.	PF00069.20^Pkinase^Protein kinase domain^6-89^E:9.9e-12	.	.	.	.
comp12697_c1	-2.70455	0.88393	7.17434e-05	0.00107428	521	.	.	.	.	.	.	.	.	.	.
comp40821_c0	-2.04198	1.3422	7.91316e-05	0.00116759	455	.	.	.	.	.	.	.	.	.	.
comp24969_c0	-4.90353	-0.271897	7.92579e-05	0.00116901	1155	.	.	cds.comp24969_c0_seq1|m.52989	1-1155[-]	.	.	.	.	.	.
comp32968_c0	-2.25009	1.02369	8.05567e-05	0.00118498	402	.	.	.	.	.	.	.	.	.	.
comp51455_c0	-4.57098	-0.490399	8.12346e-05	0.00119312	360	.	.	.	.	.	.	.	.	.	.
comp6039_c0	-4.13205	-0.194476	8.91336e-05	0.00129037	343	.	.	.	.	.	.	.	.	.	.
comp20638_c0	-6.50384	-0.462091	9.00022e-05	0.0013	1220	.	.	cds.comp20638_c0_seq1|m.48218	2-1219[-]	.	.	.	.	.	.
comp28025_c0	-2.87893	0.47913	9.57928e-05	0.00137177	403	.	.	cds.comp28025_c0_seq1|m.55717	1-402[+]	.	.	.	.	.	.
comp19336_c0	-2.55994	0.849309	0.000102257	0.00145187	636	.	.	cds.comp19336_c0_seq1|m.46683	1-636[-]	.	PF13504.1^LRR_7^Leucine rich repeat^93-96^E:14000`PF13504.1^LRR_7^Leucine rich repeat^118-129^E:12000`PF13504.1^LRR_7^Leucine rich repeat^138-153^E:550`PF13504.1^LRR_7^Leucine rich repeat^187-202^E:3.3`PF00560.28^LRR_1^Leucine Rich Repeat^188-206^E:0.18	.	.	.	.
comp20309_c0	-2.54381	0.359199	0.000103197	0.00146197	386	.	.	.	.	.	.	.	.	.	.
comp24362_c0	-6.46187	-0.476477	0.000105125	0.00148382	906	.	.	cds.comp24362_c0_seq1|m.52434	2-640[+]	.	.	.	ExpAA=49.88^PredHel=2^Topology=i47-66o161-183i	.	.
comp8513_c0	-2.14568	3.18739	0.000105301	0.00148575	1749	.	.	.	.	.	.	.	.	.	.
comp21808_c0	-2.33668	1.52911	0.000107548	0.00151355	1253	.	.	cds.comp21808_c0_seq1|m.49587	584-1252[+]	.	.	.	.	.	.
comp24361_c0	-6.47092	-0.473622	0.000110936	0.00155668	933	.	.	cds.comp24361_c0_seq1|m.52431	114-932[-]	.	PF07974.8^EGF_2^EGF-like domain^237-264^E:6.5e-06`PF00053.19^Laminin_EGF^Laminin EGF-like (Domains III and V)^243-264^E:0.025	.	.	.	.
comp29791_c0	-2.8372	0.293886	0.000111036	0.00155751	739	.	.	.	.	.	.	.	.	.	.
comp18681_c0	-2.57939	0.259675	0.000125572	0.00173042	323	.	.	.	.	.	.	.	.	.	.
comp22772_c0	-4.56458	-0.492587	0.000131859	0.00180281	1046	.	.	.	.	.	.	.	.	.	.
comp22644_c0	-6.34777	-0.573998	0.000134228	0.00182804	703	.	.	cds.comp22644_c0_seq1|m.50529	200-631[-]	.	PF00241.15^Cofilin_ADF^Cofilin/tropomyosin-type actin-binding protein^12-141^E:3.8e-12	.	.	.	.
comp2499_c0	-2.43849	1.01176	0.000137643	0.00186857	581	.	.	cds.comp2499_c0_seq1|m.3037	3-302[+]	.	PF00583.19^Acetyltransf_1^Acetyltransferase (GNAT) family^15-71^E:6.8e-10	.	.	.	.
comp30349_c0	-3.91063	-0.360979	0.000138585	0.00187805	422	.	.	.	.	.	.	.	.	.	.
comp25186_c0	-2.56624	0.661897	0.000146807	0.00197671	459	.	.	cds.comp25186_c0_seq1|m.53233	1-426[+]	.	.	.	.	.	.
comp12075_c0	-2.40619	1.67094	0.000151915	0.00203426	1592	.	.	.	.	.	.	.	.	.	.
comp18294_c0	-4.94551	1.15657	0.000154337	0.00206381	586	.	.	.	.	.	.	.	.	.	.
comp51404_c0	-2.20897	0.767698	0.000159703	0.00212521	432	.	.	cds.comp51404_c0_seq1|m.71617	30-431[+]	.	.	.	.	.	.
comp11219_c0	-5.84036	-0.889023	0.000169321	0.00222312	761	.	.	.	.	.	.	.	.	.	.
comp21360_c0	-2.40998	0.774466	0.000184313	0.00239214	836	.	.	.	.	.	.	.	.	.	.
comp19218_c0	-2.04679	1.39739	0.000185526	0.00240545	382	.	.	.	.	.	.	.	.	.	.
comp40419_c0	-3.21512	-0.207065	0.000194019	0.00249616	522	.	.	.	.	.	.	.	.	.	.
comp35192_c0	-6.41313	-0.532922	0.000206942	0.00263767	589	.	.	.	.	.	.	.	.	.	.
comp20288_c0	-4.54694	-0.517857	0.000209664	0.00266439	825	.	.	cds.comp20288_c0_seq1|m.47823	17-709[+]	.	.	sigP:1^15^0.823^YES	ExpAA=21.17^PredHel=1^Topology=o207-229i	.	.
comp17972_c0	-2.03892	1.22838	0.000221101	0.00278059	444	.	.	.	.	.	.	.	.	.	.
comp12349_c0	-2.51133	0.981148	0.000231271	0.00289569	887	.	.	.	.	.	.	.	.	.	.
comp36462_c0	-2.51325	0.0739333	0.000232563	0.00291011	1064	.	.	.	.	.	.	.	.	.	.
comp21857_c0	-2.47629	0.788281	0.000235258	0.00293904	531	.	.	.	.	.	.	.	.	.	.
comp47399_c0	-5.94659	-0.833332	0.000235988	0.00294721	642	.	.	cds.comp47399_c0_seq1|m.69153	190-642[-]	.	.	.	.	.	.
comp21264_c0	-5.89115	-0.874697	0.000250571	0.00310073	601	.	.	.	.	.	.	.	.	.	.
comp28258_c0	-6.00881	-0.790775	0.000254873	0.00314318	436	.	.	.	.	.	.	.	.	.	.
comp27088_c0	-6.57155	-0.421457	0.000263105	0.00322912	377	.	.	cds.comp27088_c0_seq1|m.54855	39-377[+]	.	PF08212.7^Lipocalin_2^Lipocalin-like domain^43-112^E:1e-06	sigP:1^17^0.584^YES	.	.	.
comp18675_c0	-2.3501	1.59089	0.000265121	0.00325178	983	.	.	.	.	.	.	.	.	.	.
comp12206_c1	-4.50475	-0.527911	0.000265355	0.0032536	394	.	.	.	.	.	.	.	.	.	.
comp56026_c0	-5.70707	-0.978731	0.00026958	0.00329489	312	.	.	cds.comp56026_c0_seq1|m.74091	2-310[+]	.	.	.	.	.	.
comp2143_c0	-3.50732	-0.268601	0.000277812	0.00337294	541	.	.	cds.comp2143_c0_seq1|m.2410	27-440[+]	.	.	.	.	.	.
comp29013_c0	-4.16294	-0.145813	0.000279919	0.0033953	560	.	.	cds.comp29013_c0_seq1|m.56525	3-560[-]	.	.	.	.	.	.
comp47911_c0	-6.68778	-0.32686	0.000294662	0.00355391	826	.	.	cds.comp47911_c0_seq1|m.69468	64-777[+]	.	.	.	ExpAA=87.36^PredHel=4^Topology=i29-51o109-131i143-165o185-204i	.	.
comp51780_c0	-3.21266	-0.195759	0.000295256	0.00355995	626	.	.	.	.	.	.	.	.	.	.
comp32854_c0	-2.31882	1.60262	0.000304597	0.00364169	576	.	.	cds.comp32854_c0_seq1|m.59489	245-574[+]	.	.	.	.	.	.
comp18928_c0	-3.34765	-0.385897	0.000304828	0.00364332	460	.	.	.	.	.	.	.	.	.	.
comp40030_c0	-4.50459	-0.540755	0.000312065	0.00371477	818	.	.	cds.comp40030_c0_seq1|m.64399	2-817[+]	.	.	.	.	.	.
comp17429_c0	-2.05914	0.735835	0.000313867	0.00373275	565	.	.	.	.	.	.	.	.	.	.
comp21194_c0	-4.76486	-0.342611	0.000315397	0.0037463	1296	.	.	cds.comp21194_c0_seq1|m.48902	2-1294[-]	.	PF13594.1^Amidohydro_5^Amidohydrolase^289-355^E:1.3e-12	.	.	.	.
comp4729_c0	-3.50753	-0.282739	0.000317473	0.00376281	422	.	.	cds.comp4729_c0_seq1|m.7909	2-421[+]	.	PF00538.14^Linker_histone^linker histone H1 and H5 family^25-79^E:2.3e-10	.	.	.	.
comp16713_c0	-2.19499	1.16492	0.000342413	0.00401011	333	.	.	.	.	.	.	.	.	.	.
comp24446_c0	-4.47585	-0.556762	0.000344389	0.00402955	437	.	.	.	.	.	.	.	.	.	.
comp12286_c1	-6.04053	-0.782199	0.000351309	0.00409554	1113	.	.	.	.	.	.	.	.	.	.
comp5583_c0	-2.47875	0.190814	0.00036257	0.0042102	752	.	.	.	.	.	.	.	.	.	.
comp20253_c0	-2.50677	0.955186	0.000371763	0.00429744	429	.	.	cds.comp20253_c0_seq1|m.47782	1-429[+]	.	PF00397.21^WW^WW domain^47-76^E:3.1e-09	.	.	.	.
comp9825_c0	-3.32584	-0.107961	0.000372084	0.00429856	570	.	.	.	.	.	.	.	.	.	.
comp25177_c0	-4.52328	-0.541628	0.000380841	0.0043798	541	.	.	cds.comp25177_c0_seq1|m.53223	1-540[-]	.	.	.	.	.	.
comp20166_c0	-2.16831	1.80687	0.000385563	0.00443028	730	.	.	.	.	.	.	.	.	.	.
comp4586_c0	-2.1015	1.57742	0.000387342	0.0044454	775	.	.	cds.comp4586_c0_seq1|m.7607	3-773[+]	.	PF01457.11^Peptidase_M8^Leishmanolysin^166-212^E:7.3e-05	.	.	.	.
comp19323_c0	-3.47152	0.223635	0.000396942	0.00453523	1024	.	.	.	.	.	.	.	.	.	.
comp16773_c0	-5.78721	-0.930057	0.000409792	0.00465985	414	.	.	.	.	.	.	.	.	.	.
comp37473_c0	-3.70405	-0.131529	0.000419098	0.00474739	730	.	.	cds.comp37473_c0_seq1|m.62782	318-728[-]	.	.	.	.	.	.
comp17282_c0	-6.12563	-0.733628	0.000432842	0.00487287	937	.	.	cds.comp17282_c0_seq1|m.44011	272-862[-]	.	.	sigP:1^17^0.781^YES	.	.	.
comp7087_c1	-3.09241	-0.272575	0.00047525	0.00525321	579	.	.	.	.	.	.	.	.	.	.
comp27189_c0	-5.79935	-0.926922	0.000515756	0.0056041	683	.	.	cds.comp27189_c0_seq1|m.54969	265-681[-]	.	PF02297.12^COX6B^Cytochrome oxidase c subunit VIb^70-125^E:6.6e-13	.	.	.	.
comp26374_c0	-2.3618	0.443488	0.000534175	0.00576993	470	.	.	cds.comp26374_c0_seq1|m.54364	3-470[+]	.	PF13414.1^TPR_11^TPR repeat^45-107^E:1.1e-09`PF13428.1^TPR_14^Tetratricopeptide repeat^48-85^E:5.4e-06`PF13432.1^TPR_16^Tetratricopeptide repeat^48-110^E:3e-12`PF13374.1^TPR_10^Tetratricopeptide repeat^51-71^E:0.021`PF13371.1^TPR_9^Tetratricopeptide repea	.	.	.	.
comp21508_c0	-2.05059	1.04141	0.000540023	0.00582092	540	.	.	cds.comp21508_c0_seq1|m.49249	194-538[+]	.	.	sigP:1^24^0.869^YES	.	.	.
comp29454_c0	-4.44821	-0.590201	0.000562171	0.00602053	416	.	.	cds.comp29454_c0_seq1|m.56888	90-416[-]	.	.	.	.	.	.
comp25308_c0	-2.15928	0.475107	0.000581346	0.00618438	706	.	.	.	.	.	.	.	.	.	.
comp27011_c0	-3.06469	-0.302188	0.000583751	0.00620588	1044	.	.	.	.	.	.	.	.	.	.
comp21293_c0	-3.59114	-0.59977	0.000592964	0.00628814	754	.	.	cds.comp21293_c0_seq1|m.49003	1-753[+]	.	PF11360.3^DUF3110^Protein of unknown function (DUF3110)^108-188^E:1.2e-09	.	.	.	.
comp38129_c0	-2.61741	0.010934	0.000597682	0.00632768	424	.	.	.	.	.	.	.	.	.	.
comp31012_c0	-2.14297	0.556908	0.000609761	0.00643295	443	.	.	cds.comp31012_c0_seq1|m.58080	97-441[+]	.	.	.	.	.	.
comp5997_c0	-4.47059	-0.562862	0.000631311	0.00661257	790	.	.	.	.	.	.	.	.	.	.
comp773_c0	-5.90566	-0.871497	0.000640473	0.00669574	460	.	.	cds.comp773_c0_seq1|m.632	1-459[-]	.	.	.	ExpAA=23.60^PredHel=1^Topology=o116-138i	.	.
comp23321_c0	-3.51773	-0.632411	0.00069044	0.00713803	2500	.	.	cds.comp23321_c0_seq1|m.51286	2-2410[+]	.	.	.	.	.	.
comp29675_c0	-4.12614	-0.795927	0.000705214	0.0072657	604	.	.	.	.	.	.	.	.	.	.
comp23256_c0	-2.02703	0.635337	0.000746395	0.00762041	990	.	.	.	.	.	.	.	.	.	.
comp22665_c0	-3.56801	-0.607945	0.000764324	0.00776217	687	.	.	.	.	.	.	.	.	.	.
comp27565_c0	-3.6344	-0.203693	0.000780158	0.00790206	622	.	.	.	.	.	.	.	.	.	.
comp19844_c0	-4.04549	-0.28144	0.000784225	0.00793697	377	.	.	cds.comp19844_c0_seq1|m.47259	3-377[-]	.	PF01778.12^Ribosomal_L28e^Ribosomal L28e protein family^23-74^E:1.9e-16	.	.	.	.
comp148_c0	-3.61853	-0.591581	0.000786147	0.00795223	848	.	.	cds.comp148_c0_seq1|m.127	1-807[+]	.	.	.	.	.	.
comp41522_c0	-5.43888	-1.13591	0.000818893	0.00821912	455	.	.	cds.comp41522_c0_seq1|m.65438	1-453[-]	.	.	.	.	.	.
comp31328_c0	-5.43888	-1.13591	0.000819319	0.00822061	513	.	.	.	.	.	.	.	.	.	.
comp31898_c0	-3.11667	-0.530126	0.00082724	0.00827628	585	.	.	cds.comp31898_c0_seq1|m.58751	3-584[-]	.	.	.	.	.	.
comp23087_c0	-3.9053	0.0146028	0.000834071	0.00832726	984	.	.	cds.comp23087_c0_seq1|m.51066	137-982[-]	.	PF13833.1^EF_hand_6^EF-hand domain pair^238-259^E:0.0005	.	.	.	.
comp5064_c1	-2.20484	0.953347	0.000857746	0.00852136	819	.	.	.	.	.	.	.	.	.	.
comp21517_c0	-3.03144	-0.0789904	0.000861192	0.00854911	685	.	.	cds.comp21517_c0_seq1|m.49257	273-683[-]	.	.	.	.	.	.
comp36946_c0	-5.65344	-0.992666	0.000869733	0.00861829	622	.	.	cds.comp36946_c0_seq1|m.62442	1-621[+]	.	.	.	.	.	.
comp22098_c0	-2.17065	0.611304	0.000869967	0.00861837	1229	.	.	.	.	.	.	.	.	.	.
comp21383_c0	-2.84071	-0.210559	0.000912354	0.00896195	667	.	.	.	.	.	.	.	.	.	.
comp22525_c0	-2.18899	0.121835	0.000926039	0.00907083	841	.	.	.	.	.	.	.	.	.	.
comp27312_c0	-2.57378	-0.202824	0.000969236	0.00942597	414	.	.	cds.comp27312_c0_seq1|m.55105	2-412[+]	.	.	.	.	.	.
comp4586_c1	-2.59694	1.19761	0.000970181	0.009431	630	.	.	.	.	.	.	.	.	.	.
comp5883_c0	-2.91095	-0.393659	0.000976468	0.00948011	328	.	.	.	.	.	.	.	.	.	.
comp15771_c0	-2.0649	1.0095	0.0010184	0.00979493	747	.	.	.	.	.	.	.	.	.	.

## Sheet: 2°C HLA vs 2°C LLA up
gene_id	logFC	logCPM	PValue	FDR	length	Top_BLASTX_hit	RNAMMER	prot_id	prot_coords	Top_BLASTP_hit	PFAM	SignalP	TmHMM	eggnog	gene_ontology
comp10976_c0	2.33052	5.88241	3.17419e-37	1.25076e-35	3087	.	THY	cds.comp10976_c0_seq1|m.22690	2-1075[+]	sp|Q8VY52|PPD2_ARATH^Q8VY52^Q:186-337,H:61-206^27.1%ID^E:1e-09^RecName: Full=PsbP domain-containing protein 2, chloroplastic;^Eukaryota; Viridiplantae; Streptophyta; Embryophyta; Tracheophyta; Spermatophyta; Magnoliophyta; eudicotyledons; core eudicotyled	PF01789.11^PsbP^PsbP^198-355^E:2.8e-22	.	ExpAA=29.91^PredHel=1^Topology=i33-55o	.	GO:0009507^cellular_component^chloroplast`GO:0009543^cellular_component^chloroplast thylakoid lumen`GO:0019898^cellular_component^extrinsic to membrane`GO:0009654^cellular_component^oxygen evolving complex`GO:0009579^cellular_component^thylakoid`GO:000550
comp14536_c0	2.20433	2.43732	1.83447e-08	1.1864e-07	1797	sp|Q39709|FCP_ISOGA^Q39709^Q:295-900,H:3-196^44.88%ID^E:7e-33^RecName: Full=Fucoxanthin-chlorophyll a-c binding protein, chloroplastic;^Eukaryota; Haptophyceae; Isochrysidales; Isochrysidaceae; Isochrysis	LHC	cds.comp14536_c0_seq1|m.40073	196-936[+]	sp|Q39709|FCP_ISOGA^Q39709^Q:34-235,H:3-196^44.88%ID^E:4e-35^RecName: Full=Fucoxanthin-chlorophyll a-c binding protein, chloroplastic;^Eukaryota; Haptophyceae; Isochrysidales; Isochrysidaceae; Isochrysis	PF00504.16^Chloroa_b-bind^Chlorophyll A-B binding protein^74-231^E:1.9e-32	.	ExpAA=47.40^PredHel=2^Topology=i112-134o149-171i	.	GO:0009535^cellular_component^chloroplast thylakoid membrane`GO:0016021^cellular_component^integral to membrane`GO:0030076^cellular_component^light-harvesting complex`GO:0009523^cellular_component^photosystem II`GO:0016168^molecular_function^chlorophyll b
comp14678_c0	5.6753	-1.05023	0.000600461	0.00206569	963	sp|A0T0U2|PSBE_THAPS^A0T0U2^Q:221-472,H:1-84^96.43%ID^E:2e-51^RecName: Full=Cytochrome b559 subunit alpha;^Eukaryota; Stramenopiles; Bacillariophyta; Coscinodiscophyceae; Thalassiosirophycidae; Thalassiosirales; Thalassiosiraceae; Thalassiosira	CYT	.	.	.	.	.	.	NOG07088^This b-type cytochrome is tightly associated with the reaction center of photosystem II and possibly is part of the water-oxidation complex protein	GO:0009535^cellular_component^chloroplast thylakoid membrane`GO:0016021^cellular_component^integral to membrane`GO:0009539^cellular_component^photosystem II reaction center`GO:0030096^cellular_component^plasma membrane-derived thylakoid photosystem II`GO:
comp23424_c0	2.03782	2.30067	0.000150024	0.000575878	990	sp|Q9FYC2|PAO_ARATH^Q9FYC2^Q:693-367,H:360-476^31.62%ID^E:1e-11^RecName: Full=Pheophorbide a oxygenase, chloroplastic;^Eukaryota; Viridiplantae; Streptophyta; Embryophyta; Tracheophyta; Spermatophyta; Magnoliophyta; eudicotyledons; core eudicotyledons; ro	CHL CAT	cds.comp23424_c0_seq1|m.51412	127-990[-]	sp|Q8W496|PTC52_ARATH^Q8W496^Q:100-282,H:388-552^27.87%ID^E:3e-12^RecName: Full=Protochlorophyllide-dependent translocon component 52, chloroplastic;^Eukaryota; Viridiplantae; Streptophyta; Embryophyta; Tracheophyta; Spermatophyta; Magnoliophyta; eudicoty	PF08417.7^PaO^Pheophorbide a oxygenase^28-133^E:6.1e-13	.	.	COG4638^Phenylpropionate dioxygenase and related ring-hydroxylating dioxygenases, large terminal subunit	GO:0009941^cellular_component^chloroplast envelope`GO:0009706^cellular_component^chloroplast inner membrane`GO:0016021^cellular_component^integral to membrane`GO:0051537^molecular_function^2 iron, 2 sulfur cluster binding`GO:0010277^molecular_function^chl
comp13628_c5	2.47128	7.72865	1.97525e-49	1.3335e-47	2436	sp|Q93TL6|PEBA_NOSP7^Q93TL6^Q:682-1284,H:40-231^28.57%ID^E:8e-20^RecName: Full=15,16-dihydrobiliverdin:ferredoxin oxidoreductase;^Bacteria; Cyanobacteria; Nostocales; Nostocaceae; Nostoc	CHL BIO	cds.comp13628_c5_seq1|m.37989	232-1302[+]	sp|Q93TL6|PEBA_NOSP7^Q93TL6^Q:151-351,H:40-231^30.54%ID^E:1e-28^RecName: Full=15,16-dihydrobiliverdin:ferredoxin oxidoreductase;^Bacteria; Cyanobacteria; Nostocales; Nostocaceae; Nostoc	PF05996.7^Fe_bilin_red^Ferredoxin-dependent bilin reductase^131-351^E:1.1e-35	.	ExpAA=21.39^PredHel=1^Topology=i7-29o	NOG41209^Dihydrobiliverdin:Ferredoxin oxidoreductase; catalyzes the reduction of biliverdin IX-alpha to 15,16-dihydrobiliverdin	GO:0050617^molecular_function^15,16-dihydrobiliverdin:ferredoxin oxidoreductase activity`GO:0050897^molecular_function^cobalt ion binding`GO:0010024^biological_process^phytochromobilin biosynthetic process
comp13947_c0	2.49279	0.00932441	0.0010231	0.00336525	1976	sp|P49469|CHLI_ODOSI^P49469^Q:889-1845,H:8-338^78.25%ID^E:6e-172^RecName: Full=Magnesium-chelatase subunit ChlI;^Eukaryota; Stramenopiles; Bacillariophyta; Mediophyceae; Biddulphiophycidae; Eupodiscales; Eupodiscaceae; Odontella	CHL BIO	cds.comp13947_c0_seq1|m.38905	868-1890[+]	sp|P49469|CHLI_ODOSI^P49469^Q:1-339,H:1-351^77.49%ID^E:0^RecName: Full=Magnesium-chelatase subunit ChlI;^Eukaryota; Stramenopiles; Bacillariophyta; Mediophyceae; Biddulphiophycidae; Eupodiscales; Eupodiscaceae; Odontella	PF01078.16^Mg_chelatase^Magnesium chelatase, subunit ChlI^16-184^E:3e-12`PF00158.21^Sigma54_activat^Sigma-54 interaction domain^40-154^E:0.00012	.	.	.	GO:0009507^cellular_component^chloroplast`GO:0005524^molecular_function^ATP binding`GO:0016851^molecular_function^magnesium chelatase activity`GO:0017111^molecular_function^nucleoside-triphosphatase activity`GO:0015995^biological_process^chlorophyll biosy
comp8791_c0	2.30095	2.12093	1.02208e-13	1.05503e-12	478	sp|Q93VK0|PPCK2_ARATH^Q93VK0^Q:5-361,H:154-270^37.19%ID^E:7e-15^RecName: Full=Phosphoenolpyruvate carboxylase kinase 2;^Eukaryota; Viridiplantae; Streptophyta; Embryophyta; Tracheophyta; Spermatophyta; Magnoliophyta; eudicotyledons; core eudicotyledons; r	.	cds.comp8791_c0_seq1|m.16445	2-391[+]	sp|Q93VK0|PPCK2_ARATH^Q93VK0^Q:2-128,H:154-278^35.66%ID^E:1e-15^RecName: Full=Phosphoenolpyruvate carboxylase kinase 2;^Eukaryota; Viridiplantae; Streptophyta; Embryophyta; Tracheophyta; Spermatophyta; Magnoliophyta; eudicotyledons; core eudicotyledons; r	PF00069.20^Pkinase^Protein kinase domain^2-119^E:6.9e-23`PF07714.12^Pkinase_Tyr^Protein tyrosine kinase^2-115^E:5.6e-09	.	.	COG0515^Serine/threonine protein kinase	GO:0005524^molecular_function^ATP binding`GO:0004674^molecular_function^protein serine/threonine kinase activity`GO:0016036^biological_process^cellular response to phosphate starvation`GO:0046898^biological_process^response to cycloheximide`GO:0009416^bio
comp14923_c1	3.05934	7.64792	8.54523e-36	3.1517e-34	3462	sp|Q6TBX7|LUT1_ARATH^Q6TBX7^Q:450-1847,H:101-517^23.21%ID^E:2e-23^RecName: Full=Carotene epsilon-monooxygenase, chloroplastic;^Eukaryota; Viridiplantae; Streptophyta; Embryophyta; Tracheophyta; Spermatophyta; Magnoliophyta; eudicotyledons; core eudicotyle	.	cds.comp14923_c1_seq1|m.40760	177-1925[+]	sp|Q6TBX7|LUT1_ARATH^Q6TBX7^Q:92-557,H:101-517^23.21%ID^E:9e-26^RecName: Full=Carotene epsilon-monooxygenase, chloroplastic;^Eukaryota; Viridiplantae; Streptophyta; Embryophyta; Tracheophyta; Spermatophyta; Magnoliophyta; eudicotyledons; core eudicotyledo	PF00067.17^p450^Cytochrome P450^76-564^E:1.1e-53	.	ExpAA=39.01^PredHel=2^Topology=o22-44i56-78o	COG2124^Cytochrome P450	GO:0009941^cellular_component^chloroplast envelope`GO:0031969^cellular_component^chloroplast membrane`GO:0009055^molecular_function^electron carrier activity`GO:0020037^molecular_function^heme binding`GO:0005506^molecular_function^iron ion binding`GO:0009
comp7300_c0	3.76756	8.17034	1.12366e-82	2.729e-80	2962	sp|O74468|SUMT_SCHPO^O74468^Q:2541-1846,H:259-492^46.58%ID^E:4e-56^RecName: Full=Probable uroporphyrinogen-III C-methyltransferase;^Eukaryota; Fungi; Dikarya; Ascomycota; Taphrinomycotina; Schizosaccharomycetes; Schizosaccharomycetales; Schizosaccharomyce	.	cds.comp7300_c0_seq1|m.12659	1660-2886[-]	sp|O74468|SUMT_SCHPO^O74468^Q:116-347,H:259-492^46.58%ID^E:2e-59^RecName: Full=Probable uroporphyrinogen-III C-methyltransferase;^Eukaryota; Fungi; Dikarya; Ascomycota; Taphrinomycotina; Schizosaccharomycetes; Schizosaccharomycetales; Schizosaccharomyceta	PF00590.15^TP_methylase^Tetrapyrrole (Corrin/Porphyrin) Methylases^118-324^E:4.8e-45	.	ExpAA=18.84^PredHel=1^Topology=i13-35o	COG0007^Uroporphyrinogen-III methylase	GO:0000166^molecular_function^nucleotide binding`GO:0043115^molecular_function^precorrin-2 dehydrogenase activity`GO:0004851^molecular_function^uroporphyrin-III C-methyltransferase activity`GO:0071276^biological_process^cellular response to cadmium ion`GO
comp8097_c0	2.68484	6.35157	4.78752e-50	3.31317e-48	2949	sp|A2Y3Q5|HEMH_ORYSI^A2Y3Q5^Q:675-1682,H:124-437^55.19%ID^E:3e-112^RecName: Full=Ferrochelatase-2, chloroplastic;^Eukaryota; Viridiplantae; Streptophyta; Embryophyta; Tracheophyta; Spermatophyta; Magnoliophyta; Liliopsida; Poales; Poaceae; BEP clade; Ehrh	.	cds.comp8097_c0_seq1|m.14767	312-1982[+]	sp|A2Y3Q5|HEMH_ORYSI^A2Y3Q5^Q:111-457,H:113-437^56.32%ID^E:2e-124^RecName: Full=Ferrochelatase-2, chloroplastic;^Eukaryota; Viridiplantae; Streptophyta; Embryophyta; Tracheophyta; Spermatophyta; Magnoliophyta; Liliopsida; Poales; Poaceae; BEP clade; Ehrha	PF00762.14^Ferrochelatase^Ferrochelatase^112-456^E:1.3e-109	sigP:1^22^0.811^YES	.	COG0276^Protoheme ferro-lyase (ferrochelatase)	GO:0009507^cellular_component^chloroplast`GO:0004325^molecular_function^ferrochelatase activity`GO:0006783^biological_process^heme biosynthetic process
comp7545_c2	2.0455	8.91237	1.62978e-21	2.83494e-20	1922	sp|Q7KQL8|THIO_PLAF7^Q7KQL8^Q:185-439,H:18-102^54.12%ID^E:1e-24^RecName: Full=Thioredoxin;^Eukaryota; Alveolata; Apicomplexa; Aconoidasida; Haemosporida; Plasmodium; Plasmodium (Laverania)	ROS	cds.comp7545_c2_seq1|m.13314	125-445[+]	sp|P29451|THIO_MACMU^P29451^Q:3-104,H:2-103^48.04%ID^E:1e-28^RecName: Full=Thioredoxin;^Eukaryota; Metazoa; Chordata; Craniata; Vertebrata; Euteleostomi; Mammalia; Eutheria; Euarchontoglires; Primates; Haplorrhini; Catarrhini; Cercopithecidae; Cercopithec	PF13899.1^Thioredoxin_7^Thioredoxin-like^9-69^E:1.9e-06`PF00085.15^Thioredoxin^Thioredoxin^14-103^E:2e-29`PF00578.16^AhpC-TSA^AhpC/TSA family^15-65^E:1.7e-05`PF13905.1^Thioredoxin_8^Thioredoxin-like^21-71^E:6.8e-09`PF13098.1^Thioredoxin_2^Thioredoxin-like	.	.	COG0526^Thiol-disulfide isomerase and thioredoxins	GO:0005737^cellular_component^cytoplasm`GO:0005576^cellular_component^extracellular region`GO:0005634^cellular_component^nucleus`GO:0009055^molecular_function^electron carrier activity`GO:0015035^molecular_function^protein disulfide oxidoreductase activit
[truncated: 2,174 more rows]

## Sheet: 2°C HLA vs 2°C LLA down
gene_id	logFC	logCPM	PValue	FDR	length	Top_BLASTX_hit	RNAMMER	prot_id	prot_coords	Top_BLASTP_hit	PFAM	SignalP	TmHMM	eggnog	gene_ontology
[truncated: 3,253 more rows]

## Sheet: 2°C HLC vs 2°C LLA up
gene_id	logFC	logCPM	PValue	FDR	length	Top_BLASTX_hit	RNAMMER	prot_id	prot_coords	Top_BLASTP_hit	PFAM	SignalP	TmHMM	eggnog	gene_ontology
[truncated: 1,651 more rows]

[truncated: 9 more sheets: 2°C HLC vs 2°C LLA down, 7°C LLA vs 2°C LLA up, 7°C LLA vs 2°C LLA down, 7°C LLC vs 2°C LLA up, 7°C LLC vs 2°C LLA down, 7°C HLA vs 2°C LLA up, 7°C HLA vs 2°C LLA down, 7°C HLC vs 2°C LLA up, 7°C HLC vs 2LLA down]
